# Supplementary material for: In Silico Detection of Antimicrobial Resistance Integrons in Salmonella enterica Isolates from Countries of the Andean Community
Source: Antibiotics (Basel). 2021 Nov 12;10(11):1388. doi: 10.3390/antibiotics10111388 (PMC8614897; doi:10.3390/antibiotics10111388)
Supplement: Supplementary file 1 [file antibiotics-10-01388-s001.zip]

Archive with 2 entries (2 files):
- Table S2 - Detected Integrons.xlsx
- Table S1 - Dataset.xlsx
