# Supplementary material for: In Silico Detection of Antimicrobial Resistance Integrons in Salmonella enterica Isolates from Countries of the Andean Community
Source: Antibiotics (Basel). 2021 Nov 12;10(11):1388. doi: 10.3390/antibiotics10111388 (PMC8614897; doi:10.3390/antibiotics10111388)
Supplement: Supplementary file 1 [file antibiotics-10-01388-s001.zip › Table S2 - Detected Integrons.xlsx]

## Sheet: Hoja1
Table S2. Distribution of resistance genes among detected resistance integrons in Salmonella enterica isolates in the Andean Region
No. of Integron-positive WGS isolates	Salmonella source	Country	Salmonella serotype	ST	Integron	Class of integron integrase	Gene cassette arrangement	Length (bp)	Associated Resistance pattern	Accession number
6	Animal Source - Chicken skin after chiller	Ecuador	S. Havana	588	In54	Intl1	dfrA17-aadA5	474-789	TMP - SPT - STR	AF220757
33	Human Source - Blood	Colombia	S. Typhimurium	19	In167	Intl1	blaCARB-2	866	AMP - TIM2	AF221899
7	Human Source - Blood	Colombia	S. Typhimurium	19	In573	Intl1	dfrA29-blaOXA-2	472- 828	TMP - AMP - CTX - CAZ	AM237806
73	Human Source - Other [Biological fluid or tissue]	Peru	S. Infantis	32	In14	Intl2	dfrA14	483	TMP	EU780012
117	Animal Source - Chicken caeca content	Ecuador	S. Infantis	32	In14	Intl2	dfrA14	483	TMP	EU780012
92	Animal Source - Chicken skin after chiller	Ecuador	S. Infantis	32	In14	Intl2	dfrA14	483	TMP	EU780012
87	Animal Source - Chicken skin before chiller	Ecuador	S. Infantis	32	In14	Intl2	dfrA14	483	TMP	EU780012
6	Animal Source - Chicken Cloacal swab	Ecuador	S. Infantis	32	In14	Intl2	dfrA14	483	TMP	EU780012
65	Animal Source - Poultry carcass	Ecuador	S. Infantis	32	In14	Intl2	dfrA14	483	TMP	EU780012
16	Animal Source - Poultry carcass	Colombia	S. Infantis	32	In14	Intl2	dfrA14	483	TMP	EU780012
71	Environment - Poultry house	Ecuador	S. Infantis	32	In14	Intl2	dfrA14	483	TMP	EU780012
50	Human Source - Clinical	Peru	S. Infantis	32	In14	Intl2	dfrA14	483	TMP	EU780012
45	Food Products - Broiler meat	Colombia	S. Paratyphi B	28	In33	Intl2	dfrA1-aadA1	474-475	TMP - SPT - STR	FJ914220
20	Animal Source - Poultry carcass	Colombia	S. Paratyphi B	28	In33	Intl2	dfrA1-aadA1	474-475	TMP - SPT - STR	FJ914220
SPT, spectinomycin; STR, streptomycin; TMP, trimethoprim; AMP, ampicillin; CTX, cefotaxime; CAZ, ceftazidime; TIM2, ticarcillin/clavulanic acid
