# Supplementary material for: In Silico Detection of Antimicrobial Resistance Integrons in Salmonella enterica Isolates from Countries of the Andean Community
Source: Antibiotics (Basel). 2021 Nov 12;10(11):1388. doi: 10.3390/antibiotics10111388 (PMC8614897; doi:10.3390/antibiotics10111388)
Supplement: Supplementary file 1 [file antibiotics-10-01388-s001.zip › Table S1 - Dataset.xlsx]

## Sheet: Hoja1
Strain	Name	Species, subspecies, cluster or phylogroup	Source	Serovar	ST	Year	Country	Accession No.
SAL_CA8622AA	FDA360854-2	Salmonella enterica	Food Products - Fruit and Seeds	Senftenberg	185	2006	Bolivia	SRR1767806
SAL_CA8641AA	FDA360854-1	Salmonella enterica	Food Products - Fruit and Seeds	Senftenberg	185	2006	Bolivia	SRR1767776
SAL_DA5013AA	2193/78	Salmonella enterica	Environment - Water	Undetermined	1199	1978	Bolivia	ERR023317
SAL_EA0440AA	FSF0058	Salmonella enterica	Food Products - Fruit and Seeds	Newport	45	2010	Bolivia	SRR1049665
SAL_EA0499AA	FSF0035	Salmonella enterica	Food Products - Fruit and Seeds	I 11:C:-	2901	2010	Bolivia	SRR1048244
SAL_EA8833AA	FDA937843-3	Salmonella enterica	Food Products - Fruit and Seeds	Reading	126	2015	Bolivia	SRR3100232
SAL_FA0813AA	FDA501691	Salmonella enterica	Food Products - Herbal Product	Gamaba	1234	2008	Bolivia	SRR3181822
SAL_DB1241AA	SBO53	Salmonella enterica	Human Source - Feces	Infantis	32	2016	Bolivia	GCA_012223625
SAL_DB1243AA	SBO17	Salmonella enterica	Human Source - Feces	Infantis	32	2015	Bolivia	GCA_012223145
SAL_BA1717AA	FDA633104	Salmonella enterica	Food Products - Frozen Shellfish	Weltevreden	365	2010	Venezuela	SRR2124345
SAL_HA4662AA	FDA985397-001-001	Salmonella enterica	Food Products - Shellfish	Weltevreden	365	2016	Venezuela	SRR5043002
SAL_GA9098AA	FDA971520-001-001	Salmonella enterica	Food Products - Frozen Shellfish	Weltevreden	365	2016	Venezuela	SRR4237681
SAL_FA9513AA	FDA498778	Salmonella enterica	Food Products - Frozen Shellfish	Urbana	754	2008	Venezuela	SRR3134976
SAL_DA2214AA	FNW19e04	Salmonella enterica	Food Products - Fruit and Seeds	Undetermined	2926	2009	Venezuela	SRR1615082
SAL_GA1553AA	IVB 48/81	Salmonella enterica	Undetermined	Typhimurium	19	Undetermined	Venezuela	SRR1963614
SAL_EA8429AA	STM 12-56	Salmonella enterica	Human Source - Other (Biological fluid or tissue)	Typhimurium	19	1956	Venezuela	traces-0bRKoOz
SAL_EA4454AA	STM 162-65	Salmonella enterica	Animal Source - Poultry carcass	Typhimurium	3021	1965	Venezuela	traces-0yqqOIC
SAL_EA4473AA	STM 165-65	Salmonella enterica	Animal Source - Poultry carcass	Typhimurium	3021	1965	Venezuela	traces-0miWpVH
SAL_EA4465AA	STM 85-65	Salmonella enterica	Animal Source - Pig Mesenteric nodes	Typhimurium	1649	1965	Venezuela	traces-0QExrIj
SAL_GA9099AA	FDA971518-001-001	Salmonella enterica	Food Products - Shellfish	Senftenberg	14	2016	Venezuela	SRR4237680
SAL_GA4491AA	FDA964187	Salmonella enterica	Food Products - Shellfish	Rubislaw	94	2016	Venezuela	SRR10753603
SAL_EA0443AA	FCC0098	Salmonella enterica	Food Products - Fruit and Seeds	Rough:Z4,Z23:-	2023	2010	Venezuela	SRR1049662
SAL_DA1985AA	FDA267774	Salmonella enterica	Food Products - Frozen Fish	Newport	45	2004	Venezuela	SRR1619549
SAL_FA8203AA	FDA720575-3	Salmonella enterica	Food Products - Frozen Shellfish	Mbandaka	413	2011	Venezuela	SRR3721550
SAL_FA8204AA	FDA720575-2	Salmonella enterica	Food Products - Frozen Shellfish	Mbandaka	413	2011	Venezuela	SRR3721549
SAL_SA9670AA	FDA1077708-002-001	Salmonella enterica	Food Products - Shellfish	Mbandaka	413	2018	Venezuela	SRR7942850
SAL_GA6133AA	FDA105249	Salmonella enterica	Food Products - Frozen Shellfish	Javiana	24	2000	Venezuela	SRR3985790
SAL_DA0106AA	FDA309718	Salmonella enterica	Food Products - Frozen Shellfish	Javiana	24	2004	Venezuela	SRR1653402
SAL_SA3861AA	FDA1078434-C002-001	Salmonella enterica	Food Products - Shellfish	Infantis	32	2018	Venezuela	SRR7799335
SAL_SA7300AA	FDA1080556-002-001	Salmonella enterica	Food Products - Shellfish	Infantis	32	2018	Venezuela	SRR7878898
SAL_VA3034AA	DAC41	Salmonella enterica	Animal Source - Poultry carcass	Heidelberg	15	2016	Venezuela	SRR8550551
SAL_VA3039AA	DAC45	Salmonella enterica	Animal Source - Poultry carcass	Heidelberg	15	2012	Venezuela	SRR8550540
SAL_WA4321AA	DAC_21	Salmonella enterica	Animal Source - Poultry carcass	Heidelberg	15	2012	Venezuela	SRR8834196
SAL_WA4324AA	DAC_48	Salmonella enterica	Animal Source - Poultry carcass	Heidelberg	15	2012	Venezuela	SRR8834193
SAL_WA4327AA	DAC_5	Salmonella enterica	Animal Source - Poultry carcass	Heidelberg	15	2012	Venezuela	SRR8834153
SAL_WA4330AA	DAC_42	Salmonella enterica	Animal Source - Poultry carcass	Heidelberg	15	2016	Venezuela	SRR8834027
SAL_VA9255AA	DAC49	Salmonella enterica	Animal Source - Poultry carcass	Heidelberg	15	2012	Venezuela	SRR8663248
SAL_RA3214AA	FDA558965	Salmonella enterica	Food Products - Shellfish	Havana	588	2009	Venezuela	SRR7475520
SAL_BA1360AA	FDA293319 C2	Salmonella enterica	Food Products - Fruit and Seeds	Havana	588	2004	Venezuela	SRR2140706
SAL_DA5255AA	FSF0128	Salmonella enterica	Food Products - Fruit and Seeds	Havana	588	2008	Venezuela	SRR1535743
SAL_DA3189AA	FDA689797-2	Salmonella enterica	Food Products - Fruit and Seeds	Fresno	649	2011	Venezuela	SRR1575950
SAL_EA0503AA	FAR0020	Salmonella enterica	Food Products - Fruit and Seeds	Fresno	649	2010	Venezuela	SRR1048234
SAL_GA8750AA	FDA628934-2	Salmonella enterica	Food Products - Fruit and Seeds	Fresno	649	2010	Venezuela	SRR4119783
SAL_CA8405AA	FDA372002	Salmonella enterica	Food Products - Frozen Shellfish	Fresno	649	2006	Venezuela	SRR1778031
SAL_CA8423AA	FDA355002	Salmonella enterica	Food Products - Fruit and Seeds	Everleigh	2321	2005	Venezuela	SRR1778005
SAL_VA3033AA	DAC35	Salmonella enterica	Animal Source - Poultry carcass	Coeln	286	2016	Venezuela	SRR8550552
SAL_FA5855AA	FDA937701	Salmonella enterica	Food Products - Shellfish	Braenderup	22	2015	Venezuela	SRR3453155
SAL_BA2474AA	FDA906441	Salmonella enterica	Food Products - Shellfish	Amager	293	2015	Venezuela	SRR2080110
SAL_VA3038AA	DAC31	Salmonella enterica	Animal Source - Poultry carcass	Amager	293	2012	Venezuela	SRR8550543
SAL_WA4323AA	DAC_51	Salmonella enterica	Animal Source - Poultry carcass	Amager	293	2012	Venezuela	SRR8834194
SAL_WA4339AA	DAC_39	Salmonella enterica	Animal Source - Poultry carcass	Amager	293	2016	Venezuela	SRR8833994
SAL_VA3037AA	DAC28	Salmonella enterica	Animal Source - Poultry carcass	Altona	286	2012	Venezuela	SRR8550544
SAL_DA6367AA	FMA0189	Salmonella enterica	Food Products - Frozen Shellfish	6,7:-:-	413	2011	Venezuela	SRR1411130
SAL_UA7008AA	FDA1093472-C002-001	Salmonella enterica	Food Products - Shellfish	Undetermined	293	2018	Venezuela	SRR8389323
SAL_BA1365AA	FDA293319 C1	Salmonella enterica	Food Products - Fruit and Seeds	Undetermined	2023	2004	Venezuela	SRR2140697
SAL_VA3035AA	DAC40	Salmonella enterica	Animal Source - Poultry carcass	Undetermined	40	2016	Venezuela	SRR8550548
SAL_VA9249AA	DAC30	Salmonella enterica	Animal Source - Poultry carcass	Undetermined	64	2012	Venezuela	SRR8663257
SAL_VA9250AA	DAC29	Salmonella enterica	Animal Source - Poultry carcass	Undetermined	5896	2012	Venezuela	SRR8663256
SAL_VA9257AA	DAC54	Salmonella enterica	Animal Source - Poultry carcass	Undetermined	-677	2012	Venezuela	SRR8663245
SAL_XA6531AA	Burnett-SPE89	Salmonella enterica	Human Source - Blood	Enteritidis	2	2010	Peru	SRR9335521
SAL_XA6524AA	Burnett-SPE88	Salmonella enterica	Human Source - Blood	Enteritidis	2	2010	Peru	SRR9335530
SAL_XA6536AA	Burnett-SPE73	Salmonella enterica	Human Source - Blood	Enteritidis	2	2008	Peru	SRR9335514
SAL_XA6533AA	Burnett-SPE56	Salmonella enterica	Human Source - Blood	Enteritidis	2	2018	Peru	SRR9335519
SAL_BA0245AA	E00-6999	Salmonella enterica	Human Source - Other (Biological fluid or tissue)	Typhi	2	2000	Peru	ERR360567
SAL_BA0327AA	E98-8119	Salmonella enterica	Human Source - Other (Biological fluid or tissue)	Typhi	2	1998	Peru	ERR360404
SAL_RA0088AA	MOD1_Per31	Salmonella enterica	Human Source - Other (Biological fluid or tissue)	Typhimurium	2	2012	Peru	SRR7456272
SAL_FA2057AA	05_2324	Salmonella enterica	Undetermined	Dublin	10	2005	Peru	traces-0GwUpVg
SAL_FA5823AA	FDA475505 2-1	Salmonella enterica	Animal Source - Wild Guinea pig	Enteritidis	11	2008	Peru	SRR4098714
SAL_XA6516AA	Burnett-SPE93	Salmonella enterica	Human Source - Blood	Enteritidis	11	2010	Peru	SRR9335542
SAL_XA6183AA	Burnett-SPE64	Salmonella enterica	Human Source - Blood	Enteritidis	11	2009	Peru	SRR9335498
SAL_XA6180AA	Burnett-SPE90	Salmonella enterica	Human Source - Blood	Enteritidis	11	2010	Peru	SRR9335501
SAL_XA6535AA	Burnett-SPE78	Salmonella enterica	Human Source - Blood	Enteritidis	11	2008	Peru	SRR9335516
SAL_XA6539AA	Burnett-SPE84	Salmonella enterica	Human Source - Blood	Enteritidis	11	2010	Peru	SRR9335509
SAL_XA6538AA	Burnett-SPE82	Salmonella enterica	Human Source - Blood	Enteritidis	11	2010	Peru	SRR9335511
SAL_XA0256AA	Burnett-SPE39	Salmonella enterica	Human Source - Blood	Enteritidis	11	2012	Peru	SRR9102682
SAL_XA0243AA	Burnett-SPE22	Salmonella enterica	Human Source - Blood	Enteritidis	11	2010	Peru	SRR9102698
SAL_XA0270AA	Burnett-SPE6	Salmonella enterica	Human Source - Blood	Enteritidis	11	2008	Peru	SRR9099576
SAL_GA7662AA	CFSAN037735	Salmonella enterica	Human Source - Clinical	Enteritidis	11	2012	Peru	SRR3931884
SAL_GA7663AA	CFSAN037734	Salmonella enterica	Human Source - Clinical	Enteritidis	11	2012	Peru	SRR3931883
SAL_RA0064AA	MOD1_Per15	Salmonella enterica	Human Source - Other (Biological fluid or tissue)	Enteritidis	11	2011	Peru	SRR7456248
SAL_RA0063AA	MOD1_Per16	Salmonella enterica	Human Source - Other (Biological fluid or tissue)	Enteritidis	11	2011	Peru	SRR7456247
SAL_RA0060AA	MOD1_Per19	Salmonella enterica	Human Source - Other (Biological fluid or tissue)	Enteritidis	11	2011	Peru	SRR7456244
SAL_RA0046AA	MOD1_Per9	Salmonella enterica	Human Source - Other (Biological fluid or tissue)	Enteritidis	11	2012	Peru	SRR7456230
SAL_QA9733AA	MOD1_Per117	Salmonella enterica	Human Source - Other (Biological fluid or tissue)	Infantis	11	1999	Peru	SRR7450557
SAL_RA0095AA	MOD1_Per8	Salmonella enterica	Human Source - Other (Biological fluid or tissue)	Infantis	11	2011	Peru	SRR7456279
SAL_DA7329AA	FSW0161	Salmonella enterica	Food Products - Herbal Product	Agona	13	2013	Peru	SRR1272890
SAL_KA3695AA	SARB1 SGSC 2458	Salmonella enterica	Undetermined	Agona	13	Undetermined	Peru	SRR5827429
SAL_KA2147AA	FDA1012538-COO1-007	Salmonella enterica	Undetermined	Senftenberg	14	2017	Peru	SRR5804839
SAL_XA6182AA	Burnett-SPE65	Salmonella enterica	Human Source - Blood	Enteritidis	19	2009	Peru	SRR9335499
SAL_XA6541AA	Burnett-SPE76	Salmonella enterica	Human Source - Blood	Enteritidis	19	2009	Peru	SRR9335506
SAL_XA6540AA	Burnett-SPE50	Salmonella enterica	Human Source - Blood	Enteritidis	19	2010	Peru	SRR9335508
SAL_XA6537AA	Burnett-SPE74	Salmonella enterica	Human Source - Blood	Enteritidis	19	2008	Peru	SRR9335512
SAL_XA0261AA	Burnett-SPE42	Salmonella enterica	Human Source - Blood	Enteritidis	19	2011	Peru	SRR9099611
SAL_XA0260AA	Burnett-SPE41	Salmonella enterica	Human Source - Blood	Enteritidis	19	2008	Peru	SRR9099613
SAL_XA0246AA	Burnett-SPE33	Salmonella enterica	Human Source - Blood	Enteritidis	19	2009	Peru	SRR9102695
SAL_XA0272AA	Burnett-SPE43	Salmonella enterica	Human Source - Blood	Enteritidis	19	2010	Peru	SRR9099573
SAL_XA0271AA	Burnett-SPE44	Salmonella enterica	Human Source - Blood	Enteritidis	19	2010	Peru	SRR9099575
SAL_IA2684AA	FDA290985	Salmonella enterica	Animal Source - Guinea pig Organs	Typhimurium	19	2004	Peru	SRR5217541
SAL_EA4950AA	FDA420619	Salmonella enterica	Food Products - Herbal Product	Typhimurium	19	2007	Peru	SRR2911798
SAL_FA9463AA	FDA525716	Salmonella enterica	Food Products - Herbal Product	Typhimurium	19	2009	Peru	SRR3219070
SAL_EA5925AA	FDA916720	Salmonella enterica	Food Products - Shellfish	Typhimurium	19	2015	Peru	SRR2979545
SAL_RA0036AA	MOD1_Per5	Salmonella enterica	Human Source - Other (Biological fluid or tissue)	Typhimurium	19	2012	Peru	SRR7456220
SAL_RA0033AA	MOD1_Per55	Salmonella enterica	Human Source - Other (Biological fluid or tissue)	Typhimurium	19	2009	Peru	SRR7456217
SAL_RA0045AA	MOD1_Per10	Salmonella enterica	Human Source - Other (Biological fluid or tissue)	Typhimurium	19	2011	Peru	SRR7456229
SAL_RA0041AA	MOD1_Per4	Salmonella enterica	Human Source - Other (Biological fluid or tissue)	Typhimurium	19	2010	Peru	SRR7456225
SAL_QA9714AA	MOD1_Per91	Salmonella enterica	Human Source - Other (Biological fluid or tissue)	Typhimurium	19	2012	Peru	SRR7450538
SAL_EA4474AA	STM 169-65	Salmonella enterica	Human Source - Other (Biological fluid or tissue)	Typhimurium	19	1965	Peru	traces-0JlkKWk
SAL_EA4322AA	STM 406-67	Salmonella enterica	Human Source - Other (Biological fluid or tissue)	Typhimurium	19	1967	Peru	traces-0BhoOqi
SAL_EA4579AA	STM 170-65	Salmonella enterica	Human Source - Other (Biological fluid or tissue)	Typhimurium	19	1965	Peru	traces-0MuUpjt
SAL_EA4306AA	STM 55-62	Salmonella enterica	Undetermined	Typhimurium	19	1962	Peru	traces-0MlZWzm
SAL_GA7665AA	CFSAN037730	Salmonella enterica	Human Source - Clinical	Braenderup	22	2008	Peru	SRR3931878
SAL_RA0048AA	MOD1_Per66	Salmonella enterica	Human Source - Other (Biological fluid or tissue)	Oranienburg	23	2002	Peru	SRR7456232
SAL_RA0049AA	MOD1_Per65	Salmonella enterica	Human Source - Other (Biological fluid or tissue)	Thompson	26	2002	Peru	SRR7456233
SAL_GA7733AA	CFSAN037668	Salmonella enterica	Environment - Broiler farm	Infantis	32	2012	Peru	SRR3931676
SAL_DA9888AA	FSF0091	Salmonella enterica	Food Products - Herbal Product	Infantis	32	2011	Peru	SRR1157945
SAL_GA7704AA	CFSAN037695	Salmonella enterica	Food Products - Meat	Infantis	32	2010	Peru	SRR3931705
SAL_GA7703AA	CFSAN037651	Salmonella enterica	Food Products - Meat	Infantis	32	2010	Peru	SRR3931706
SAL_GA7730AA	CFSAN037671	Salmonella enterica	Food Products - Meat	Infantis	32	2012	Peru	SRR3931679
SAL_GA7725AA	CFSAN037649	Salmonella enterica	Food Products - Meat	Infantis	32	2010	Peru	SRR3931684
SAL_GA7722AA	CFSAN037678	Salmonella enterica	Food Products - Meat	Infantis	32	2012	Peru	SRR3931687
SAL_GA7721AA	CFSAN037679	Salmonella enterica	Food Products - Meat	Infantis	32	2012	Peru	SRR3931688
SAL_GA7714AA	CFSAN037650	Salmonella enterica	Food Products - Meat	Infantis	32	2010	Peru	SRR3931695
SAL_GA7661AA	CFSAN037655	Salmonella enterica	Food Products - Meat	Infantis	32	2010	Peru	SRR3931885
SAL_GA7670AA	CFSAN037654	Salmonella enterica	Food Products - Meat	Infantis	32	2010	Peru	SRR3931843
SAL_GA7692AA	CFSAN037652	Salmonella enterica	Food Products - Other Animal Feed	Infantis	32	2010	Peru	SRR3931717
SAL_QA9705AA	MOD1_Per112	Salmonella enterica	Human Source - Blood	Infantis	32	2013	Peru	SRR7450529
SAL_DB1239AA	SPE55	Salmonella enterica	Human Source - Blood	Infantis	32	2011	Peru	GCA_012224005
SAL_DB1240AA	SPE100	Salmonella enterica	Human Source - Blood	Infantis	32	2013	Peru	GCA_012223825
SAL_GA7737AA	CFSAN037666	Salmonella enterica	Human Source - Clinical	Infantis	32	2012	Peru	SRR3931672
SAL_GA7732AA	CFSAN037669	Salmonella enterica	Human Source - Clinical	Infantis	32	2012	Peru	SRR3931677
SAL_GA7731AA	CFSAN037670	Salmonella enterica	Human Source - Clinical	Infantis	32	2012	Peru	SRR3931678
SAL_GA7728AA	CFSAN037673	Salmonella enterica	Human Source - Clinical	Infantis	32	2013	Peru	SRR3931681
SAL_GA7727AA	CFSAN037674	Salmonella enterica	Human Source - Clinical	Infantis	32	2013	Peru	SRR3931682
SAL_GA7719AA	CFSAN037681	Salmonella enterica	Human Source - Clinical	Infantis	32	2013	Peru	SRR3931690
SAL_GA7718AA	CFSAN037682	Salmonella enterica	Human Source - Clinical	Infantis	32	2013	Peru	SRR3931691
SAL_GA7717AA	CFSAN037683	Salmonella enterica	Human Source - Clinical	Infantis	32	2013	Peru	SRR3931692
SAL_GA7715AA	CFSAN037685	Salmonella enterica	Human Source - Clinical	Infantis	32	2014	Peru	SRR3931694
SAL_GA7712AA	CFSAN037687	Salmonella enterica	Human Source - Clinical	Infantis	32	2014	Peru	SRR3931697
SAL_GA7708AA	CFSAN037691	Salmonella enterica	Human Source - Clinical	Infantis	32	2014	Peru	SRR3931701
SAL_GA7707AA	CFSAN037692	Salmonella enterica	Human Source - Clinical	Infantis	32	2014	Peru	SRR3931702
SAL_GA7706AA	CFSAN037693	Salmonella enterica	Human Source - Clinical	Infantis	32	2010	Peru	SRR3931703
SAL_GA7693AA	CFSAN037705	Salmonella enterica	Human Source - Clinical	Infantis	32	2012	Peru	SRR3931716
SAL_GA7689AA	CFSAN037708	Salmonella enterica	Human Source - Clinical	Infantis	32	2012	Peru	SRR3931720
SAL_GA7736AA	CFSAN037648	Salmonella enterica	Human Source - Clinical	Infantis	32	2010	Peru	SRR3931673
SAL_GA7735AA	CFSAN037665	Salmonella enterica	Human Source - Clinical	Infantis	32	2012	Peru	SRR3931674
SAL_GA7734AA	CFSAN037667	Salmonella enterica	Human Source - Clinical	Infantis	32	2012	Peru	SRR3931675
SAL_GA7729AA	CFSAN037672	Salmonella enterica	Human Source - Clinical	Infantis	32	2013	Peru	SRR3931680
SAL_GA7726AA	CFSAN037675	Salmonella enterica	Human Source - Clinical	Infantis	32	2012	Peru	SRR3931683
SAL_GA7724AA	CFSAN037676	Salmonella enterica	Human Source - Clinical	Infantis	32	2013	Peru	SRR3931685
SAL_GA7723AA	CFSAN037677	Salmonella enterica	Human Source - Clinical	Infantis	32	2013	Peru	SRR3931686
SAL_GA7720AA	CFSAN037680	Salmonella enterica	Human Source - Clinical	Infantis	32	2012	Peru	SRR3931689
SAL_GA7713AA	CFSAN037686	Salmonella enterica	Human Source - Clinical	Infantis	32	2014	Peru	SRR3931696
SAL_GA7711AA	CFSAN037688	Salmonella enterica	Human Source - Clinical	Infantis	32	2014	Peru	SRR3931698
SAL_GA7710AA	CFSAN037689	Salmonella enterica	Human Source - Clinical	Infantis	32	2014	Peru	SRR3931699
SAL_GA7709AA	CFSAN037690	Salmonella enterica	Human Source - Clinical	Infantis	32	2014	Peru	SRR3931700
SAL_GA7705AA	CFSAN037694	Salmonella enterica	Human Source - Clinical	Infantis	32	2010	Peru	SRR3931704
SAL_GA7701AA	CFSAN037697	Salmonella enterica	Human Source - Clinical	Infantis	32	2011	Peru	SRR3931708
SAL_GA7698AA	CFSAN037700	Salmonella enterica	Human Source - Clinical	Infantis	32	2011	Peru	SRR3931711
SAL_GA7696AA	CFSAN037702	Salmonella enterica	Human Source - Clinical	Infantis	32	2011	Peru	SRR3931713
SAL_GA7694AA	CFSAN037704	Salmonella enterica	Human Source - Clinical	Infantis	32	2012	Peru	SRR3931715
SAL_GA7691AA	CFSAN037706	Salmonella enterica	Human Source - Clinical	Infantis	32	2012	Peru	SRR3931718
SAL_GA7690AA	CFSAN037707	Salmonella enterica	Human Source - Clinical	Infantis	32	2012	Peru	SRR3931719
SAL_GA7688AA	CFSAN037709	Salmonella enterica	Human Source - Clinical	Infantis	32	2012	Peru	SRR3931721
SAL_GA7687AA	CFSAN037710	Salmonella enterica	Human Source - Clinical	Infantis	32	2012	Peru	SRR3931722
SAL_GA7686AA	CFSAN037711	Salmonella enterica	Human Source - Clinical	Infantis	32	2012	Peru	SRR3931737
SAL_GA7685AA	CFSAN037712	Salmonella enterica	Human Source - Clinical	Infantis	32	2012	Peru	SRR3931744
SAL_GA7684AA	CFSAN037713	Salmonella enterica	Human Source - Clinical	Infantis	32	2012	Peru	SRR3931749
SAL_GA7682AA	CFSAN037715	Salmonella enterica	Human Source - Clinical	Infantis	32	2012	Peru	SRR3931761
SAL_GA7680AA	CFSAN037716	Salmonella enterica	Human Source - Clinical	Infantis	32	2012	Peru	SRR3931773
SAL_GA7679AA	CFSAN037717	Salmonella enterica	Human Source - Clinical	Infantis	32	2013	Peru	SRR3931779
SAL_GA7678AA	CFSAN037718	Salmonella enterica	Human Source - Clinical	Infantis	32	2013	Peru	SRR3931784
SAL_GA7677AA	CFSAN037719	Salmonella enterica	Human Source - Clinical	Infantis	32	2013	Peru	SRR3931790
SAL_GA7676AA	CFSAN037720	Salmonella enterica	Human Source - Clinical	Infantis	32	2013	Peru	SRR3931808
SAL_GA7671AA	CFSAN037725	Salmonella enterica	Human Source - Clinical	Infantis	32	2013	Peru	SRR3931837
SAL_GA7668AA	CFSAN037727	Salmonella enterica	Human Source - Clinical	Infantis	32	2013	Peru	SRR3931854
SAL_GA7667AA	CFSAN037728	Salmonella enterica	Human Source - Clinical	Infantis	32	2013	Peru	SRR3931858
SAL_GA7700AA	CFSAN037698	Salmonella enterica	Human Source - Clinical	Infantis	32	2011	Peru	SRR3931709
SAL_GA7699AA	CFSAN037699	Salmonella enterica	Human Source - Clinical	Infantis	32	2011	Peru	SRR3931710
SAL_GA7695AA	CFSAN037703	Salmonella enterica	Human Source - Clinical	Infantis	32	2012	Peru	SRR3931714
SAL_GA7683AA	CFSAN037714	Salmonella enterica	Human Source - Clinical	Infantis	32	2012	Peru	SRR3931755
SAL_GA7681AA	CFSAN037653	Salmonella enterica	Human Source - Clinical	Infantis	32	2010	Peru	SRR3931767
SAL_GA7674AA	CFSAN037722	Salmonella enterica	Human Source - Clinical	Infantis	32	2013	Peru	SRR3931819
SAL_GA7673AA	CFSAN037723	Salmonella enterica	Human Source - Clinical	Infantis	32	2013	Peru	SRR3931825
SAL_GA7672AA	CFSAN037724	Salmonella enterica	Human Source - Clinical	Infantis	32	2013	Peru	SRR3931831
SAL_GA7669AA	CFSAN037726	Salmonella enterica	Human Source - Clinical	Infantis	32	2013	Peru	SRR3931848
SAL_GA7697AA	CFSAN037701	Salmonella enterica	Human Source - Clinical	Infantis	32	2011	Peru	SRR3931712
SAL_GA7675AA	CFSAN037721	Salmonella enterica	Human Source - Clinical	Infantis	32	2013	Peru	SRR3931814
SAL_GA7666AA	CFSAN037729	Salmonella enterica	Human Source - Clinical	Infantis	32	2012	Peru	SRR3931873
SAL_GA7739AA	CFSAN037663	Salmonella enterica	Human Source - Clinical	Infantis	32	2011	Peru	SRR3931670
SAL_GA7740AA	CFSAN037662	Salmonella enterica	Human Source - Clinical	Infantis	32	2011	Peru	SRR3931669
SAL_GA7741AA	CFSAN037661	Salmonella enterica	Human Source - Clinical	Infantis	32	2011	Peru	SRR3931668
SAL_GA7742AA	CFSAN037660	Salmonella enterica	Human Source - Clinical	Infantis	32	2011	Peru	SRR3931667
SAL_GA7743AA	CFSAN037659	Salmonella enterica	Human Source - Clinical	Infantis	32	2011	Peru	SRR3931666
SAL_GA7744AA	CFSAN037658	Salmonella enterica	Human Source - Clinical	Infantis	32	2011	Peru	SRR3931665
SAL_GA7745AA	CFSAN037657	Salmonella enterica	Human Source - Clinical	Infantis	32	2011	Peru	SRR3931664
SAL_GA7746AA	CFSAN037656	Salmonella enterica	Human Source - Clinical	Infantis	32	2011	Peru	SRR3931663
SAL_GA7747AA	CFSAN037647	Salmonella enterica	Human Source - Clinical	Infantis	32	2010	Peru	SRR3931662
SAL_GA7748AA	CFSAN037646	Salmonella enterica	Human Source - Clinical	Infantis	32	2010	Peru	SRR3931661
SAL_DB1242AA	SPE102	Salmonella enterica	Human Source - Feces	Infantis	32	2016	Peru	GCA_012223285
SAL_QA9706AA	MOD1_Per115	Salmonella enterica	Human Source - Other (Biological fluid or tissue)	Infantis	32	2013	Peru	SRR7450530
SAL_QA9707AA	MOD1_Per114	Salmonella enterica	Human Source - Other (Biological fluid or tissue)	Infantis	32	2013	Peru	SRR7450531
SAL_RA0035AA	MOD1_Per6	Salmonella enterica	Human Source - Other (Biological fluid or tissue)	Infantis	32	2011	Peru	SRR7456219
SAL_RA0034AA	MOD1_Per49	Salmonella enterica	Human Source - Other (Biological fluid or tissue)	Infantis	32	2012	Peru	SRR7456218
SAL_RA0032AA	MOD1_Per57	Salmonella enterica	Human Source - Other (Biological fluid or tissue)	Infantis	32	2010	Peru	SRR7456216
SAL_RA0031AA	MOD1_Per50	Salmonella enterica	Human Source - Other (Biological fluid or tissue)	Infantis	32	2010	Peru	SRR7456215
SAL_RA0030AA	MOD1_Per58	Salmonella enterica	Human Source - Other (Biological fluid or tissue)	Infantis	32	2010	Peru	SRR7456214
SAL_QA9760AA	MOD1_Per142	Salmonella enterica	Human Source - Other (Biological fluid or tissue)	Infantis	32	2013	Peru	SRR7450584
SAL_QA9759AA	MOD1_Per135	Salmonella enterica	Human Source - Other (Biological fluid or tissue)	Infantis	32	2012	Peru	SRR7450583
SAL_QA9758AA	MOD1_Per136	Salmonella enterica	Human Source - Other (Biological fluid or tissue)	Infantis	32	2013	Peru	SRR7450582
SAL_QA9757AA	MOD1_Per140	Salmonella enterica	Human Source - Other (Biological fluid or tissue)	Infantis	32	2014	Peru	SRR7450581
SAL_QA9756AA	MOD1_Per137	Salmonella enterica	Human Source - Other (Biological fluid or tissue)	Infantis	32	2013	Peru	SRR7450580
SAL_QA9755AA	MOD1_Per138	Salmonella enterica	Human Source - Other (Biological fluid or tissue)	Infantis	32	2013	Peru	SRR7450579
SAL_QA9754AA	MOD1_Per106	Salmonella enterica	Human Source - Other (Biological fluid or tissue)	Infantis	32	2010	Peru	SRR7450578
SAL_QA9753AA	MOD1_Per105	Salmonella enterica	Human Source - Other (Biological fluid or tissue)	Infantis	32	2010	Peru	SRR7450577
SAL_QA9752AA	MOD1_Per98	Salmonella enterica	Human Source - Other (Biological fluid or tissue)	Infantis	32	2011	Peru	SRR7450576
SAL_QA9751AA	MOD1_Per97	Salmonella enterica	Human Source - Other (Biological fluid or tissue)	Infantis	32	2010	Peru	SRR7450575
SAL_QA9750AA	MOD1_Per100	Salmonella enterica	Human Source - Other (Biological fluid or tissue)	Infantis	32	2011	Peru	SRR7450574
SAL_QA9749AA	MOD1_Per99	Salmonella enterica	Human Source - Other (Biological fluid or tissue)	Infantis	32	2011	Peru	SRR7450573
SAL_QA9748AA	MOD1_Per102	Salmonella enterica	Human Source - Other (Biological fluid or tissue)	Infantis	32	2012	Peru	SRR7450572
SAL_QA9746AA	MOD1_Per104	Salmonella enterica	Human Source - Other (Biological fluid or tissue)	Infantis	32	2011	Peru	SRR7450570
SAL_QA9745AA	MOD1_Per103	Salmonella enterica	Human Source - Other (Biological fluid or tissue)	Infantis	32	2012	Peru	SRR7450569
SAL_QA9744AA	MOD1_Per128	Salmonella enterica	Human Source - Other (Biological fluid or tissue)	Infantis	32	2013	Peru	SRR7450568
SAL_QA9743AA	MOD1_Per121	Salmonella enterica	Human Source - Other (Biological fluid or tissue)	Infantis	32	2012	Peru	SRR7450567
SAL_QA9742AA	MOD1_Per120	Salmonella enterica	Human Source - Other (Biological fluid or tissue)	Infantis	32	2013	Peru	SRR7450566
SAL_QA9741AA	MOD1_Per118	Salmonella enterica	Human Source - Other (Biological fluid or tissue)	Infantis	32	2013	Peru	SRR7450565
SAL_QA9740AA	MOD1_Per132	Salmonella enterica	Human Source - Other (Biological fluid or tissue)	Infantis	32	2014	Peru	SRR7450564
SAL_QA9739AA	MOD1_Per131	Salmonella enterica	Human Source - Other (Biological fluid or tissue)	Infantis	32	2011	Peru	SRR7450563
SAL_QA9738AA	MOD1_Per130	Salmonella enterica	Human Source - Other (Biological fluid or tissue)	Infantis	32	2012	Peru	SRR7450562
SAL_QA9737AA	MOD1_Per129	Salmonella enterica	Human Source - Other (Biological fluid or tissue)	Infantis	32	2011	Peru	SRR7450561
SAL_QA9736AA	MOD1_Per139	Salmonella enterica	Human Source - Other (Biological fluid or tissue)	Infantis	32	2014	Peru	SRR7450560
SAL_QA9735AA	MOD1_Per134	Salmonella enterica	Human Source - Other (Biological fluid or tissue)	Infantis	32	2012	Peru	SRR7450559
SAL_QA9734AA	MOD1_Per133	Salmonella enterica	Human Source - Other (Biological fluid or tissue)	Infantis	32	2013	Peru	SRR7450558
SAL_QA9732AA	MOD1_Per116	Salmonella enterica	Human Source - Other (Biological fluid or tissue)	Infantis	32	2013	Peru	SRR7450556
SAL_QA9731AA	MOD1_Per78	Salmonella enterica	Human Source - Other (Biological fluid or tissue)	Infantis	32	2010	Peru	SRR7450555
SAL_QA9730AA	MOD1_Per79	Salmonella enterica	Human Source - Other (Biological fluid or tissue)	Infantis	32	2010	Peru	SRR7450554
SAL_QA9729AA	MOD1_Per76	Salmonella enterica	Human Source - Other (Biological fluid or tissue)	Infantis	32	2010	Peru	SRR7450553
SAL_QA9728AA	MOD1_Per77	Salmonella enterica	Human Source - Other (Biological fluid or tissue)	Infantis	32	2010	Peru	SRR7450552
SAL_QA9727AA	MOD1_Per82	Salmonella enterica	Human Source - Other (Biological fluid or tissue)	Infantis	32	2010	Peru	SRR7450551
SAL_QA9726AA	MOD1_Per83	Salmonella enterica	Human Source - Other (Biological fluid or tissue)	Infantis	32	2010	Peru	SRR7450550
SAL_QA9725AA	MOD1_Per80	Salmonella enterica	Human Source - Other (Biological fluid or tissue)	Infantis	32	2010	Peru	SRR7450549
SAL_QA9724AA	MOD1_Per81	Salmonella enterica	Human Source - Other (Biological fluid or tissue)	Infantis	32	2010	Peru	SRR7450548
SAL_QA9723AA	MOD1_Per143	Salmonella enterica	Human Source - Other (Biological fluid or tissue)	Infantis	32	2014	Peru	SRR7450547
SAL_QA9722AA	MOD1_Per84	Salmonella enterica	Human Source - Other (Biological fluid or tissue)	Infantis	32	2010	Peru	SRR7450546
SAL_QA9721AA	MOD1_Per85	Salmonella enterica	Human Source - Other (Biological fluid or tissue)	Infantis	32	2010	Peru	SRR7450545
SAL_QA9719AA	MOD1_Per86	Salmonella enterica	Human Source - Other (Biological fluid or tissue)	Infantis	32	2010	Peru	SRR7450543
SAL_QA9718AA	MOD1_Per87	Salmonella enterica	Human Source - Other (Biological fluid or tissue)	Infantis	32	2010	Peru	SRR7450542
SAL_QA9716AA	MOD1_Per89	Salmonella enterica	Human Source - Other (Biological fluid or tissue)	Infantis	32	2013	Peru	SRR7450540
SAL_QA9715AA	MOD1_Per90	Salmonella enterica	Human Source - Other (Biological fluid or tissue)	Infantis	32	2013	Peru	SRR7450539
SAL_QA9713AA	MOD1_Per92	Salmonella enterica	Human Source - Other (Biological fluid or tissue)	Infantis	32	2012	Peru	SRR7450537
SAL_QA9712AA	MOD1_Per94	Salmonella enterica	Human Source - Other (Biological fluid or tissue)	Infantis	32	2012	Peru	SRR7450536
SAL_QA9708AA	MOD1_Per108	Salmonella enterica	Human Source - Other (Biological fluid or tissue)	Infantis	32	2013	Peru	SRR7450532
SAL_RA0098AA	MOD1_Per69	Salmonella enterica	Human Source - Other (Biological fluid or tissue)	Infantis	32	2010	Peru	SRR7456282
SAL_RA0097AA	MOD1_Per59	Salmonella enterica	Human Source - Other (Biological fluid or tissue)	Infantis	32	2010	Peru	SRR7456281
SAL_RA0096AA	MOD1_Per60	Salmonella enterica	Human Source - Other (Biological fluid or tissue)	Infantis	32	2010	Peru	SRR7456280
SAL_RA0094AA	MOD1_Per23	Salmonella enterica	Human Source - Other (Biological fluid or tissue)	Infantis	32	2011	Peru	SRR7456278
SAL_RA0093AA	MOD1_Per22	Salmonella enterica	Human Source - Other (Biological fluid or tissue)	Infantis	32	2011	Peru	SRR7456277
SAL_RA0092AA	MOD1_Per25	Salmonella enterica	Human Source - Other (Biological fluid or tissue)	Infantis	32	2011	Peru	SRR7456276
SAL_RA0091AA	MOD1_Per24	Salmonella enterica	Human Source - Other (Biological fluid or tissue)	Infantis	32	2011	Peru	SRR7456275
SAL_RA0090AA	MOD1_Per27	Salmonella enterica	Human Source - Other (Biological fluid or tissue)	Infantis	32	2011	Peru	SRR7456274
SAL_RA0089AA	MOD1_Per26	Salmonella enterica	Human Source - Other (Biological fluid or tissue)	Infantis	32	2011	Peru	SRR7456273
SAL_RA0087AA	MOD1_Per30	Salmonella enterica	Human Source - Other (Biological fluid or tissue)	Infantis	32	2012	Peru	SRR7456271
SAL_RA0084AA	MOD1_Per48	Salmonella enterica	Human Source - Other (Biological fluid or tissue)	Infantis	32	2011	Peru	SRR7456268
SAL_RA0083AA	MOD1_Per47	Salmonella enterica	Human Source - Other (Biological fluid or tissue)	Infantis	32	2012	Peru	SRR7456267
SAL_RA0082AA	MOD1_Per54	Salmonella enterica	Human Source - Other (Biological fluid or tissue)	Infantis	32	2009	Peru	SRR7456266
SAL_RA0081AA	MOD1_Per53	Salmonella enterica	Human Source - Other (Biological fluid or tissue)	Infantis	32	2012	Peru	SRR7456265
SAL_RA0078AA	MOD1_Per73	Salmonella enterica	Human Source - Other (Biological fluid or tissue)	Infantis	32	2011	Peru	SRR7456262
SAL_RA0077AA	MOD1_Per68	Salmonella enterica	Human Source - Other (Biological fluid or tissue)	Infantis	32	2010	Peru	SRR7456261
SAL_RA0076AA	MOD1_Per72	Salmonella enterica	Human Source - Other (Biological fluid or tissue)	Infantis	32	2010	Peru	SRR7456260
SAL_RA0073AA	MOD1_Per70	Salmonella enterica	Human Source - Other (Biological fluid or tissue)	Infantis	32	2010	Peru	SRR7456257
SAL_RA0071AA	MOD1_Per75	Salmonella enterica	Human Source - Other (Biological fluid or tissue)	Infantis	32	2010	Peru	SRR7456255
SAL_RA0070AA	MOD1_Per71	Salmonella enterica	Human Source - Other (Biological fluid or tissue)	Infantis	32	2010	Peru	SRR7456254
SAL_RA0069AA	MOD1_Per20	Salmonella enterica	Human Source - Other (Biological fluid or tissue)	Infantis	32	2011	Peru	SRR7456253
SAL_RA0068AA	MOD1_Per21	Salmonella enterica	Human Source - Other (Biological fluid or tissue)	Infantis	32	2011	Peru	SRR7456252
SAL_RA0067AA	MOD1_Per12	Salmonella enterica	Human Source - Other (Biological fluid or tissue)	Infantis	32	2012	Peru	SRR7456251
SAL_RA0066AA	MOD1_Per13	Salmonella enterica	Human Source - Other (Biological fluid or tissue)	Infantis	32	2011	Peru	SRR7456250
SAL_RA0065AA	MOD1_Per14	Salmonella enterica	Human Source - Other (Biological fluid or tissue)	Infantis	32	2012	Peru	SRR7456249
SAL_RA0062AA	MOD1_Per17	Salmonella enterica	Human Source - Other (Biological fluid or tissue)	Infantis	32	2011	Peru	SRR7456246
SAL_RA0061AA	MOD1_Per18	Salmonella enterica	Human Source - Other (Biological fluid or tissue)	Infantis	32	2012	Peru	SRR7456245
SAL_RA0059AA	MOD1_Per39	Salmonella enterica	Human Source - Other (Biological fluid or tissue)	Infantis	32	2012	Peru	SRR7456243
SAL_RA0058AA	MOD1_Per40	Salmonella enterica	Human Source - Other (Biological fluid or tissue)	Infantis	32	2012	Peru	SRR7456242
SAL_RA0057AA	MOD1_Per37	Salmonella enterica	Human Source - Other (Biological fluid or tissue)	Infantis	32	2012	Peru	SRR7456241
SAL_RA0056AA	MOD1_Per38	Salmonella enterica	Human Source - Other (Biological fluid or tissue)	Infantis	32	2012	Peru	SRR7456240
SAL_RA0055AA	MOD1_Per43	Salmonella enterica	Human Source - Other (Biological fluid or tissue)	Infantis	32	2012	Peru	SRR7456239
SAL_RA0054AA	MOD1_Per44	Salmonella enterica	Human Source - Other (Biological fluid or tissue)	Infantis	32	2012	Peru	SRR7456238
SAL_RA0053AA	MOD1_Per41	Salmonella enterica	Human Source - Other (Biological fluid or tissue)	Infantis	32	2012	Peru	SRR7456237
SAL_RA0052AA	MOD1_Per42	Salmonella enterica	Human Source - Other (Biological fluid or tissue)	Infantis	32	2012	Peru	SRR7456236
SAL_RA0051AA	MOD1_Per45	Salmonella enterica	Human Source - Other (Biological fluid or tissue)	Infantis	32	2012	Peru	SRR7456235
SAL_RA0050AA	MOD1_Per46	Salmonella enterica	Human Source - Other (Biological fluid or tissue)	Infantis	32	2012	Peru	SRR7456234
SAL_RA0044AA	MOD1_Per74	Salmonella enterica	Human Source - Other (Biological fluid or tissue)	Infantis	32	2011	Peru	SRR7456228
SAL_RA0042AA	MOD1_Per3	Salmonella enterica	Human Source - Other (Biological fluid or tissue)	Infantis	32	2011	Peru	SRR7456226
SAL_RA0040AA	MOD1_Per1	Salmonella enterica	Human Source - Other (Biological fluid or tissue)	Infantis	32	2011	Peru	SRR7456224
SAL_RA0039AA	MOD1_Per2	Salmonella enterica	Human Source - Other (Biological fluid or tissue)	Infantis	32	2010	Peru	SRR7456223
SAL_RA0038AA	MOD1_Per7	Salmonella enterica	Human Source - Other (Biological fluid or tissue)	Infantis	32	2010	Peru	SRR7456222
SAL_RA0037AA	MOD1_Per56	Salmonella enterica	Human Source - Other (Biological fluid or tissue)	Infantis	32	2012	Peru	SRR7456221
SAL_QA9709AA	MOD1_Per107	Salmonella enterica	Human Source - Other (Biological fluid or tissue)	Infantis	32	2013	Peru	SRR7450533
SAL_QA9710AA	MOD1_Per96	Salmonella enterica	Human Source - Other (Biological fluid or tissue)	Infantis	32	2010	Peru	SRR7450534
SAL_QA9720AA	MOD1_Per144	Salmonella enterica	Human Source - Other (Biological fluid or tissue)	Infantis	32	2014	Peru	SRR7450544
SAL_QA9701AA	MOD1_Per141	Salmonella enterica	Human Source - Other (Biological fluid or tissue)	Infantis	32	2012	Peru	SRR7450525
SAL_QA9702AA	MOD1_Per111	Salmonella enterica	Human Source - Other (Biological fluid or tissue)	Infantis	32	2013	Peru	SRR7450526
SAL_QA9703AA	MOD1_Per109	Salmonella enterica	Human Source - Other (Biological fluid or tissue)	Infantis	32	2013	Peru	SRR7450527
SAL_QA9704AA	MOD1_Per113	Salmonella enterica	Human Source - Other (Biological fluid or tissue)	Infantis	32	2013	Peru	SRR7450528
SAL_RA0086AA	MOD1_Per36	Salmonella enterica	Human Source - Other (Biological fluid or tissue)	Typhimurium	32	2012	Peru	SRR7456270
SAL_EA0485AA	FCC0043	Salmonella enterica	Food Products - Herbal Product	I 3,15:E,H:-	64	2010	Peru	SRR1048287
SAL_PA0132AA	6631/88	Salmonella enterica	Human Source - Other (Biological fluid or tissue)	Choleraesuis	68	1988	Peru	ERR4413368
SAL_XA0262AA	Burnett-SPE34	Salmonella enterica	Human Source - Blood	Choleraesuis	68	2011	Peru	SRR9099610
SAL_RA0047AA	MOD1_Per61	Salmonella enterica	Human Source - Other (Biological fluid or tissue)	Choleraesuis	68	1998	Peru	SRR7456231
SAL_XA0242AA	Burnett-SPE25	Salmonella enterica	Human Source - Blood	Paratyphi A	85	2010	Peru	SRR9102699
SAL_AA8249AA	A5233	Salmonella enterica	Human Source - Other (Biological fluid or tissue)	Paratyphi A	85	2005	Peru	ERR658254
SAL_BA6801AA	01 8552	Salmonella enterica	Human Source - Other (Biological fluid or tissue)	Paratyphi A	85	2001	Peru	ERR134191
SAL_AA9559AA	04_6017	Salmonella enterica	Human Source - Blood	Paratyphi B	86	2004	Peru	ERR460159
SAL_XA6488AA	Burnett-SPE70	Salmonella enterica	Human Source - Blood	Paratyphi B	86	2008	Peru	SRR9335591
SAL_DA5904AA	FSE0195	Salmonella enterica	Food Products - Herbal Product	Anatum	118	2010	Peru	SRR1503310
SAL_HA2642AA	FDA854590-C001-001	Salmonella enterica	Food Products - Fruit and Seeds	Sandiego	126	2014	Peru	SRR4733947
SAL_CA9656AA	FDA886196-1-E	Salmonella enterica	Food Products - Fruit and Seeds	Sandiego	126	2014	Peru	SRR1693407
SAL_CA8948AA	FDA854589	Salmonella enterica	Food Products - Fruit and Seeds	Sandiego	126	2014	Peru	SRR1744059
SAL_CA9653AA	FDA886196-1-C	Salmonella enterica	Food Products - Fruit and Seeds	Sandiego	126	2014	Peru	SRR1693412
SAL_QA4662AA	FDA467755	Salmonella enterica	Food Products - Herbal Product	Sandiego	126	2008	Peru	SRR7349241
SAL_EA6453AA	FDA929557	Salmonella enterica	Food Products - Herbal Product	Cubana	286	2015	Peru	SRR3027132
SAL_GA7738AA	CFSAN037664	Salmonella enterica	Human Source - Blood	Ohio	329	2012	Peru	SRR3931671
SAL_RA0072AA	MOD1_Per64	Salmonella enterica	Human Source - Other (Biological fluid or tissue)	Ohio	329	2002	Peru	SRR7456256
SAL_RA0074AA	MOD1_Per63	Salmonella enterica	Human Source - Other (Biological fluid or tissue)	Livingstone	457	1999	Peru	SRR7456258
SAL_BA1835AA	FDA420552	Salmonella enterica	Food Products - Herbal Product	Kottbus	582	2007	Peru	SRR2104607
SAL_RA0043AA	MOD1_Per62	Salmonella enterica	Human Source - Other (Biological fluid or tissue)	Typhimurium	1032	1998	Peru	SRR7456227
SAL_FA0820AA	FDA943716	Salmonella enterica	Food Products - Frozen Shellfish	Aberdeen	2262	2016	Peru	SRR10086210
SAL_DA6294AA	FNE0141	Salmonella enterica	Food Products - Shellfish	Dortmund	2293	2013	Peru	SRR1425262
SAL_DA7796AA	FSW0160	Salmonella enterica	Food Products - Herbal Product	Carrau	2405	2013	Peru	SRR1264979
SAL_BA1538AA	FDA616438 1-1-1	Salmonella enterica	Food Products - Herbal Product	Carrau	2405	2010	Peru	SRR2127514
SAL_RA0079AA	MOD1_Per51	Salmonella enterica	Human Source - Other (Biological fluid or tissue)	Infantis	2937	2012	Peru	SRR7456263
SAL_QA9711AA	MOD1_Per95	Salmonella enterica	Human Source - Other (Biological fluid or tissue)	Infantis	2937	2012	Peru	SRR7450535
SAL_GA7664AA	CFSAN037731	Salmonella enterica	Human Source - Blood	Choleraesuis	3535	2008	Peru	SRR3931882
SAL_QA9747AA	MOD1_Per101	Salmonella enterica	Human Source - Other (Biological fluid or tissue)	Infantis	5015	2011	Peru	SRR7450571
SAL_DB1292AA	FARPER-220	Salmonella enterica	Animal Source - Other chicken samples	Javiana	7944	2017	Peru	SRR8903084
SAL_AB9686AA	FARPER-219	Salmonella enterica	Animal Source - Other chicken samples	Infantis	7963	2017	Peru	SRR8903487
SAL_OA0733AA	UGBUC1123	Salmonella enterica	Food Products - Broiler meat	Typhimurium	-1284	2011	Colombia	SRR8740426
SAL_GA5822AA	FDA613992-2-2	Salmonella enterica	Food Products - Herbal Product	Typhimurium	-1283	2010	Colombia	SRR8740427
SAL_AB9772AA	44450	Salmonella enterica	Human Source - Blood	Typhimurium	-1283	2009	Colombia	SRR8740428
SAL_CA9947AA	FDA197656	Salmonella enterica	Food Products - Frozen Shellfish	4,[5],12:I:-	-1282	2002	Colombia	SRR8740429
SAL_TA0078AA	TTU_310	Salmonella enterica	Animal Source - Poultry carcass	4,[5],12:I:-	-1281	2017	Colombia	SRR8740430
SAL_VA1472AA	GDX58	Salmonella enterica	Animal Source - Other (Biological fluid or tissue)	4,[5],12:I:-	-1280	2017	Colombia	SRR8740431
SAL_AB9867AA	351-05	Salmonella enterica	Human Source - Blood	Typhimurium	-1280	2005	Colombia	SRR8740432
SAL_UA6694AA	TTU_429	Salmonella enterica	Animal Source - Poultry carcass	Typhimurium	-1279	2017	Colombia	SRR8740433
SAL_TA1291AA	TTU_321	Salmonella enterica	Animal Source - Poultry carcass	Typhimurium	-1278	2017	Colombia	SRR8740434
SAL_AB9896AA	185	Salmonella enterica	Human Source - Blood	Typhimurium	-1277	2004	Colombia	SRR8740435
SAL_AB9912AA	49	Salmonella enterica	Human Source - Blood	Typhimurium	-1275	2011	Colombia	SRR8740436
SAL_TA1290AA	TTU_319	Salmonella enterica	Animal Source - Poultry carcass	Typhimurium	-1154	2017	Colombia	SRR8740437
SAL_OA0744AA	UGCAR507	Salmonella enterica	Food Products - Broiler meat	Typhimurium	-1146	2011	Colombia	SRR8740438
SAL_VA1475AA	GDX7	Salmonella enterica	Animal Source - Other (Biological fluid or tissue)	Typhimurium	-1124	2017	Colombia	SRR8740439
SAL_OA0755AA	S1.10	Salmonella enterica	Environment - Broiler farm	Typhimurium	-1096	2009	Colombia	SRR8740440
SAL_YA1657AA	B1SOA1364	Salmonella enterica	Food Products - Broiler meat	Typhimurium	-727	2012	Colombia	SRR8740441
SAL_BA7386AA	CFSAN006157	Salmonella enterica	Food Products - Bovine Meat	Typhimurium	19	2005	Colombia	SRR8740442
SAL_GA9739AA	FDA727539 1-1	Salmonella enterica	Food Products - Pet treat	Typhimurium	19	2011	Colombia	SRR8740443
SAL_BB9307AA	C-ANA08001	Salmonella enterica	Environment - Water	Typhimurium	19	2008	Colombia	SRR8740444
SAL_BA7387AA	CFSAN006185	Salmonella enterica	Food Products - Dairy Product	Typhimurium	19	2007	Colombia	SRR8740445
SAL_BA7353AA	CFSAN006189	Salmonella enterica	Food Products - Dairy Product	Typhimurium	19	2005	Colombia	SRR8740446
SAL_LA5596AA	FDA687231	Salmonella enterica	Food Products - Pet treat	Typhimurium	19	2011	Colombia	SRR8740447
SAL_BA7388AA	CFSAN006183	Salmonella enterica	Food Products - Pork Sausages	Typhimurium	19	2007	Colombia	SRR8740448
SAL_XA0521AA	FDA1105440-002-001	Salmonella enterica	Food Products - Herbal Product	Typhimurium	19	2019	Colombia	SRR8740449
SAL_BA7385AA	CFSAN006223	Salmonella enterica	Animal Source - Wild Land iguanas	Typhimurium	19	2007	Colombia	SRR8740450
SAL_YA1690AA	UGBOG76	Salmonella enterica	Food Products - Broiler meat	Typhimurium	19	2010	Colombia	SRR8740451
SAL_BA7375AA	CFSAN006206	Salmonella enterica	Food Products - Herbal Product	4,[5],12:I:-	19	2007	Colombia	SRR8740452
SAL_CA6950AA	CFSAN006186	Salmonella enterica	Food Products - Dairy Product	Typhimurium	19	2007	Colombia	SRR8740453
SAL_CA6946AA	CFSAN006228	Salmonella enterica	Food Products - Swine Ham	Typhimurium	19	2012	Colombia	SRR8740454
SAL_BA7185AA	CFSAN006136	Salmonella enterica	Food Products - Swine Ham	4,[5],12:I:-	19	2002	Colombia	SRR8740455
SAL_BA7346AA	CFSAN006197	Salmonella enterica	Food Products - Swine Ham	4,[5],12:I:-	19	2006	Colombia	SRR8740456
SAL_BA7350AA	CFSAN006211	Salmonella enterica	Food Products - Dairy Product	Typhimurium	19	2007	Colombia	SRR8740457
SAL_BA7335AA	CFSAN006202	Salmonella enterica	Food Products - Swine Ham	Typhimurium	19	2007	Colombia	SRR8740458
SAL_GA3636AA	BCW_2676	Salmonella enterica	Animal Source - Laying hens	Typhimurium	19	2004	Colombia	SRR8740459
SAL_VA6036AA	C76_L8.LB16	Salmonella enterica	Animal Source - Other (Biological fluid or tissue)	Typhimurium	19	2011	Colombia	SRR8740460
SAL_VA5603AA	s25pp	Salmonella enterica	Animal Source - Poultry carcass	Typhimurium	19	2010	Colombia	SRR8740461
SAL_YA1692AA	UGBOG30	Salmonella enterica	Food Products - Broiler meat	Typhimurium	19	2010	Colombia	SRR8740462
SAL_OA0751AA	UGBOG93	Salmonella enterica	Food Products - Broiler meat	Typhimurium	19	2010	Colombia	SRR8740463
SAL_BA7365AA	CFSAN006221	Salmonella enterica	Food Products - Bovine Meat	Typhimurium	19	2007	Colombia	SRR8740464
SAL_OA0726AA	FSUC414	Salmonella enterica	Environment - Broiler slaughterhouse	Typhimurium	19	2013	Colombia	SRR8740465
SAL_OA0725AA	FCAR509	Salmonella enterica	Environment - Broiler slaughterhouse	Typhimurium	19	2013	Colombia	SRR8740466
SAL_OA0723AA	FSAN161	Salmonella enterica	Environment - Broiler slaughterhouse	Typhimurium	19	2012	Colombia	SRR8740467
SAL_OA0719AA	FPAS506	Salmonella enterica	Environment - Broiler slaughterhouse	Typhimurium	19	2013	Colombia	SRR8740468
SAL_YA1694AA	UGBOG29	Salmonella enterica	Food Products - Broiler meat	Typhimurium	19	2010	Colombia	SRR8740469
SAL_OA0752AA	UGBOG80	Salmonella enterica	Food Products - Broiler meat	Typhimurium	19	2010	Colombia	SRR8740470
SAL_OA0750AA	UGBOG316	Salmonella enterica	Food Products - Broiler meat	Typhimurium	19	2010	Colombia	SRR8740471
SAL_OA0743AA	UGVAL515	Salmonella enterica	Food Products - Broiler meat	Typhimurium	19	2011	Colombia	SRR8740472
SAL_OA0742AA	UGBUC832	Salmonella enterica	Food Products - Broiler meat	Typhimurium	19	2011	Colombia	SRR8740473
SAL_OA0740AA	UGCUC867	Salmonella enterica	Food Products - Broiler meat	Typhimurium	19	2011	Colombia	SRR8740474
SAL_OA0734AA	UGBUC1112	Salmonella enterica	Food Products - Broiler meat	Typhimurium	19	2011	Colombia	SRR8740475
SAL_OA0732AA	UGBAR1160	Salmonella enterica	Food Products - Broiler meat	Typhimurium	19	2011	Colombia	SRR8740477
SAL_OA0730AA	UGBAR1187	Salmonella enterica	Food Products - Broiler meat	Typhimurium	19	2011	Colombia	SRR8740478
SAL_OA0729AA	UGBOG1279	Salmonella enterica	Food Products - Broiler meat	Typhimurium	19	2012	Colombia	SRR8740479
SAL_TA2178AA	TTU_358	Salmonella enterica	Animal Source - Poultry carcass	Typhimurium	19	2017	Colombia	SRR8740480
SAL_TA2176AA	TTU_352	Salmonella enterica	Animal Source - Poultry carcass	Typhimurium	19	2017	Colombia	SRR8740481
SAL_TA2139AA	TTU_353	Salmonella enterica	Animal Source - Poultry carcass	Typhimurium	19	2017	Colombia	SRR8740482
SAL_TA2138AA	TTU_357	Salmonella enterica	Animal Source - Poultry carcass	Typhimurium	19	2017	Colombia	SRR8740483
SAL_TA1322AA	TTU_330	Salmonella enterica	Animal Source - Poultry carcass	Typhimurium	19	2017	Colombia	SRR8740484
SAL_TA1320AA	TTU_334	Salmonella enterica	Animal Source - Poultry carcass	Typhimurium	19	2017	Colombia	SRR8740485
SAL_TA1319AA	TTU_333	Salmonella enterica	Animal Source - Poultry carcass	Typhimurium	19	2017	Colombia	SRR8740486
SAL_TA1317AA	TTU_323	Salmonella enterica	Animal Source - Poultry carcass	4,[5],12:I:-	19	2017	Colombia	SRR8740487
SAL_TA1316AA	TTU_320	Salmonella enterica	Animal Source - Poultry carcass	4,[5],12:I:-	19	2017	Colombia	SRR8740488
SAL_TA1315AA	TTU_322	Salmonella enterica	Animal Source - Poultry carcass	Typhimurium	19	2017	Colombia	SRR8740489
SAL_TA1314AA	TTU_318	Salmonella enterica	Animal Source - Poultry carcass	Typhimurium	19	2017	Colombia	SRR8740490
SAL_TA1313AA	TTU_324	Salmonella enterica	Animal Source - Poultry carcass	Typhimurium	19	2017	Colombia	SRR8740491
SAL_TA1312AA	TTU_335	Salmonella enterica	Animal Source - Poultry carcass	Typhimurium	19	2017	Colombia	SRR8740492
SAL_TA1311AA	TTU_325	Salmonella enterica	Animal Source - Poultry carcass	Typhimurium	19	2017	Colombia	SRR8740493
SAL_TA1310AA	TTU_314	Salmonella enterica	Animal Source - Poultry carcass	Typhimurium	19	2017	Colombia	SRR8740494
SAL_TA1309AA	TTU_316	Salmonella enterica	Animal Source - Poultry carcass	Typhimurium	19	2017	Colombia	SRR8740495
SAL_TA1308AA	TTU_329	Salmonella enterica	Animal Source - Poultry carcass	Typhimurium	19	2017	Colombia	SRR8740497
SAL_TA1307AA	TTU_317	Salmonella enterica	Animal Source - Poultry carcass	Typhimurium	19	2017	Colombia	SRR8740498
SAL_TA1301AA	TTU_327	Salmonella enterica	Animal Source - Poultry carcass	Typhimurium	19	2017	Colombia	SRR8740499
SAL_TA1288AA	TTU_326	Salmonella enterica	Animal Source - Poultry carcass	Typhimurium	19	2017	Colombia	SRR8740500
SAL_TA1276AA	TTU_332	Salmonella enterica	Animal Source - Poultry carcass	Typhimurium	19	2017	Colombia	SRR8740501
SAL_TA1272AA	TTU_328	Salmonella enterica	Animal Source - Poultry carcass	4,[5],12:I:-	19	2017	Colombia	SRR8740502
SAL_TA0178AA	TTU_309	Salmonella enterica	Animal Source - Poultry carcass	4,[5],12:I:-	19	2017	Colombia	SRR8740503
SAL_TA0085AA	TTU_311	Salmonella enterica	Animal Source - Poultry carcass	Typhimurium	19	2017	Colombia	SRR8740504
SAL_TA0084AA	TTU_306	Salmonella enterica	Animal Source - Poultry carcass	Typhimurium	19	2017	Colombia	SRR8740505
SAL_TA0083AA	TTU_305	Salmonella enterica	Animal Source - Poultry carcass	Typhimurium	19	2017	Colombia	SRR8740506
SAL_TA0082AA	TTU_304	Salmonella enterica	Animal Source - Poultry carcass	Typhimurium	19	2017	Colombia	SRR8740507
SAL_TA0081AA	TTU_312	Salmonella enterica	Animal Source - Poultry carcass	4,[5],12:I:-	19	2017	Colombia	SRR8740508
SAL_TA0077AA	TTU_308	Salmonella enterica	Animal Source - Poultry carcass	4,[5],12:I:-	19	2017	Colombia	SRR8740509
SAL_BA7228AA	CFSAN006176	Salmonella enterica	Food Products - Pork Sausages	Typhimurium	19	2005	Colombia	SRR8740510
SAL_UA7062AA	TTU_396	Salmonella enterica	Animal Source - Poultry carcass	Typhimurium	19	2018	Colombia	SRR8740511
SAL_UA6690AA	TTU_407	Salmonella enterica	Animal Source - Poultry carcass	Typhimurium	19	2018	Colombia	SRR8740513
SAL_UA6684AA	TTU_421	Salmonella enterica	Animal Source - Poultry carcass	Typhimurium	19	2017	Colombia	SRR8740515
SAL_UA6683AA	TTU_400	Salmonella enterica	Animal Source - Poultry carcass	Typhimurium	19	2018	Colombia	SRR8740516
SAL_UA6681AA	TTU_395	Salmonella enterica	Animal Source - Poultry carcass	Typhimurium	19	2018	Colombia	SRR8740517
SAL_CA6948AA	CFSAN006218	Salmonella enterica	Food Products - Pork Sausages	Typhimurium	19	2007	Colombia	SRR8740521
SAL_OA0745AA	UGBAR434	Salmonella enterica	Food Products - Broiler meat	Typhimurium	19	2011	Colombia	SRR8740522
SAL_BB9321AA	C-MIN08003	Salmonella enterica	Environment - Water	Typhimurium	19	2008	Colombia	SRR8740523
SAL_BA7374AA	CFSAN006156	Salmonella enterica	Food Products - Swine Ham	Typhimurium	19	2005	Colombia	SRR8740524
SAL_BB9313AA	C-MON08001	Salmonella enterica	Environment - Water	Typhimurium	19	2008	Colombia	SRR8740525
SAL_LA4239AA	FDA635908	Salmonella enterica	Food Products - Herbal Product	Typhimurium	19	2010	Colombia	SRR8740526
SAL_GA1712AA	BCW_2737	Salmonella enterica	Animal Source - Laying hens	Typhimurium	19	2004	Colombia	SRR8740527
SAL_BA7309AA	CFSAN006196	Salmonella enterica	Food Products - Dairy Product	Typhimurium	19	2005	Colombia	SRR8740528
SAL_BA7238AA	CFSAN006193	Salmonella enterica	Food Products - Dairy Product	Typhimurium	19	2005	Colombia	SRR8740529
SAL_CA6951AA	CFSAN006172	Salmonella enterica	Food Products - Herbal Product	Typhimurium	19	2005	Colombia	SRR8740530
SAL_GA9741AA	FDA727509 1-1	Salmonella enterica	Food Products - Pet treat	Typhimurium	19	2011	Colombia	SRR8740531
SAL_GA9740AA	FDA727509 2-3	Salmonella enterica	Food Products - Pet treat	4,[5],12:I:-	19	2011	Colombia	SRR8740532
SAL_VA1474AA	Buga	Salmonella enterica	Animal Source - Other (Biological fluid or tissue)	Typhimurium	19	2017	Colombia	SRR8740533
SAL_VA1473AA	FTA303	Salmonella enterica	Animal Source - Other (Biological fluid or tissue)	4,[5],12:I:-	19	2017	Colombia	SRR8740534
SAL_TA0182AA	TTU_313	Salmonella enterica	Animal Source - Poultry carcass	Typhimurium	19	2017	Colombia	SRR8740535
SAL_TA0087AA	TTU_307	Salmonella enterica	Animal Source - Poultry carcass	4,[5],12:I:-	19	2017	Colombia	SRR8740536
SAL_DA3941AA	FCC0209	Salmonella enterica	Food Products - Frozen Shellfish	Typhimurium	19	2008	Colombia	SRR8740537
SAL_GA5823AA	FDA613992-2-1	Salmonella enterica	Food Products - Herbal Product	Typhimurium	19	2010	Colombia	SRR8740538
SAL_BB9315AA	C-ORA08006	Salmonella enterica	Environment - Water	4,[5],12:I:-	19	2008	Colombia	SRR8740539
SAL_BB9181AA	IRV24	Salmonella enterica	Environment - Water	Typhimurium	19	2018	Colombia	SRR8740540
SAL_UA7104AA	TTU_401	Salmonella enterica	Animal Source - Poultry carcass	Typhimurium	19	2018	Colombia	SRR8740541
SAL_UA7108AA	TTU_423	Salmonella enterica	Animal Source - Poultry carcass	Typhimurium	19	2017	Colombia	SRR8740542
SAL_UA7087AA	TTU_427	Salmonella enterica	Animal Source - Poultry carcass	Typhimurium	19	2017	Colombia	SRR8740543
SAL_UA7084AA	TTU_397	Salmonella enterica	Animal Source - Poultry carcass	Typhimurium	19	2018	Colombia	SRR8740544
SAL_UA7069AA	TTU_431	Salmonella enterica	Animal Source - Poultry carcass	Typhimurium	19	2017	Colombia	SRR8740545
SAL_UA7054AA	TTU_398	Salmonella enterica	Animal Source - Poultry carcass	Typhimurium	19	2018	Colombia	SRR8740546
SAL_OA0758AA	SSIII.4.C2	Salmonella enterica	Environment - Broiler farm	Typhimurium	19	2008	Colombia	SRR8740547
SAL_YA1675AA	UGBAR422	Salmonella enterica	Food Products - Broiler meat	Typhimurium	19	2011	Colombia	SRR8740548
SAL_YA1680AA	UGBOG271	Salmonella enterica	Food Products - Broiler meat	Typhimurium	19	2010	Colombia	SRR8740549
SAL_BB9370AA	C-POM09002	Salmonella enterica	Environment - Water	Typhimurium	19	2009	Colombia	SRR8740550
SAL_TA0086AA	FDA317100	Salmonella enterica	Food Products - Dairy Product	Typhimurium	19	2004	Colombia	SRR8740551
SAL_BB9304AA	C-SAI08001	Salmonella enterica	Environment - Water	Typhimurium	19	2008	Colombia	SRR8740552
SAL_BB9179AA	IRV23	Salmonella enterica	Environment - Water	Typhimurium	19	2018	Colombia	SRR8740553
SAL_BA7329AA	CFSAN006195	Salmonella enterica	Food Products - Bovine Meat	Typhimurium	19	2005	Colombia	SRR8740554
SAL_BA7221AA	CFSAN006166	Salmonella enterica	Food Products - Bovine Meat	Typhimurium	19	2005	Colombia	SRR8740555
SAL_BA7231AA	CFSAN006167	Salmonella enterica	Food Products - Bovine Meat	Typhimurium	19	2005	Colombia	SRR8740556
SAL_CA6949AA	CFSAN006213	Salmonella enterica	Food Products - Chicken Feed	Typhimurium	19	2007	Colombia	SRR8740557
SAL_CA7039AA	FDA901506	Salmonella enterica	Food Products - Bovine Meat	Typhimurium	19	2015	Colombia	SRR8740558
SAL_AB9931AA	599	Salmonella enterica	Human Source - Blood	Typhimurium	19	2014	Colombia	SRR8740559
SAL_AB9918AA	44522	Salmonella enterica	Human Source - Blood	Typhimurium	19	2011	Colombia	SRR8740560
SAL_AB9911AA	104-2011	Salmonella enterica	Human Source - Blood	Typhimurium	19	2011	Colombia	SRR8740561
SAL_AB9899AA	318	Salmonella enterica	Human Source - Blood	Typhimurium	19	2004	Colombia	SRR8740562
SAL_AB9898AA	284-04	Salmonella enterica	Human Source - Blood	Typhimurium	19	2004	Colombia	SRR8740563
SAL_AB9897AA	187-04	Salmonella enterica	Human Source - Blood	Typhimurium	19	2004	Colombia	SRR8740564
SAL_AB9895AA	147	Salmonella enterica	Human Source - Blood	Typhimurium	19	2004	Colombia	SRR8740565
SAL_AB9892AA	71	Salmonella enterica	Human Source - Blood	Typhimurium	19	2004	Colombia	SRR8740566
SAL_AB9891AA	47	Salmonella enterica	Human Source - Blood	Typhimurium	19	2004	Colombia	SRR8740567
SAL_AB9890AA	8	Salmonella enterica	Human Source - Blood	Typhimurium	19	2004	Colombia	SRR8740568
SAL_AB9888AA	242-06	Salmonella enterica	Human Source - Blood	Typhimurium	19	2006	Colombia	SRR8740569
SAL_AB9887AA	188-06	Salmonella enterica	Human Source - Blood	Typhimurium	19	2006	Colombia	SRR8740570
SAL_AB9884AA	137-06	Salmonella enterica	Human Source - Blood	Typhimurium	19	2006	Colombia	SRR8740571
SAL_AB9881AA	359-05	Salmonella enterica	Human Source - Blood	Typhimurium	19	2005	Colombia	SRR8740572
SAL_AB9879AA	44371	Salmonella enterica	Human Source - Blood	Typhimurium	19	2006	Colombia	SRR8740573
SAL_AB9870AA	144-13	Salmonella enterica	Human Source - Blood	Typhimurium	19	2013	Colombia	SRR8740574
SAL_AB9868AA	335	Salmonella enterica	Human Source - Blood	Typhimurium	19	2005	Colombia	SRR8740576
SAL_AB9866AA	346	Salmonella enterica	Human Source - Blood	Typhimurium	19	2004	Colombia	SRR8740577
SAL_AB9863AA	37-05	Salmonella enterica	Human Source - Blood	Typhimurium	19	2005	Colombia	SRR8740579
SAL_AB9861AA	95-05	Salmonella enterica	Human Source - Blood	Typhimurium	19	2005	Colombia	SRR8740580
SAL_AB9857AA	141-07	Salmonella enterica	Human Source - Blood	Typhimurium	19	2007	Colombia	SRR8740581
SAL_AB9856AA	63-2007	Salmonella enterica	Human Source - Blood	Typhimurium	19	2007	Colombia	SRR8740582
SAL_AB9855AA	90-07	Salmonella enterica	Human Source - Blood	Typhimurium	19	2007	Colombia	SRR8740584
SAL_AB9854AA	44383	Salmonella enterica	Human Source - Blood	Typhimurium	19	2007	Colombia	SRR8740585
SAL_AB9852AA	300	Salmonella enterica	Human Source - Blood	Typhimurium	19	2006	Colombia	SRR8740586
SAL_AB9851AA	313	Salmonella enterica	Human Source - Blood	Typhimurium	19	2006	Colombia	SRR8740587
SAL_AB9850AA	289-06	Salmonella enterica	Human Source - Blood	Typhimurium	19	2006	Colombia	SRR8740588
SAL_AB9827AA	278-07	Salmonella enterica	Human Source - Blood	Typhimurium	19	2007	Colombia	SRR8740589
SAL_AB9823AA	143	Salmonella enterica	Human Source - Blood	Typhimurium	19	2007	Colombia	SRR8740590
SAL_AB9820AA	202	Salmonella enterica	Human Source - Blood	Typhimurium	19	2007	Colombia	SRR8740591
SAL_AB9797AA	GMR-S-087	Salmonella enterica	Human Source - Blood	Typhimurium	19	2017	Colombia	SRR8740592
SAL_AB9765AA	32	Salmonella enterica	Human Source - Blood	Typhimurium	19	1999	Colombia	SRR8740593
SAL_AB9747AA	103-2003	Salmonella enterica	Human Source - Blood	Typhimurium	19	2003	Colombia	SRR8740594
SAL_AB9746AA	7	Salmonella enterica	Human Source - Blood	Typhimurium	19	2003	Colombia	SRR8740595
SAL_AB9744AA	239	Salmonella enterica	Human Source - Blood	Typhimurium	19	2003	Colombia	SRR8740596
SAL_AB9743AA	280	Salmonella enterica	Human Source - Blood	Typhimurium	19	2003	Colombia	SRR8740597
SAL_AB9742AA	151-03	Salmonella enterica	Human Source - Blood	Typhimurium	19	2003	Colombia	SRR8740598
SAL_AB9741AA	237	Salmonella enterica	Human Source - Blood	Typhimurium	19	2003	Colombia	SRR8740599
SAL_AB9740AA	296	Salmonella enterica	Human Source - Blood	Typhimurium	19	2003	Colombia	SRR8740600
SAL_TA0192AA	TTU_297	Salmonella enterica	Animal Source - Poultry carcass	Typhimurium	19	2017	Colombia	SRR8740601
SAL_TA0191AA	TTU_299	Salmonella enterica	Animal Source - Poultry carcass	Typhimurium	19	2017	Colombia	SRR8740602
SAL_TA0195AA	TTU_298	Salmonella enterica	Animal Source - Poultry carcass	Typhimurium	19	2017	Colombia	SRR8740603
SAL_LA5343AA	FDA690042	Salmonella enterica	Food Products - Pet treat	Typhimurium	19	2011	Colombia	SRR8740607
SAL_FA7853AA	CFSAN006215	Salmonella enterica	Food Products - Chicken Feed	Typhimurium	19	2007	Colombia	SRR8740609
SAL_FA7856AA	CFSAN006203	Salmonella enterica	Food Products - Pork Sausages	Typhimurium	19	2007	Colombia	SRR8740610
SAL_FA7855AA	CFSAN006205	Salmonella enterica	Food Products - Pork Sausages	Typhimurium	19	2007	Colombia	SRR8740611
SAL_BB9172AA	IRV11	Salmonella enterica	Environment - Water	Typhimurium	19	2018	Colombia	SRR8740614
SAL_BB9170AA	IRV10	Salmonella enterica	Environment - Water	Typhimurium	19	2018	Colombia	SRR8740615
SAL_GA9737AA	FDA727520-1	Salmonella enterica	Food Products - Other Animal Feed	Typhimurium	19	2011	Colombia	SRR8740616
SAL_EA2702AA	FDA231982	Salmonella enterica	Food Products - Frozen Shellfish	Typhimurium	19	2003	Colombia	SRR8740617
SAL_OA0759AA	SSXXXV.4.C1	Salmonella enterica	Animal Source - Poultry carcass	Typhimurium	28	2008	Colombia	SRR8740618
SAL_UA6675AA	TTU_410	Salmonella enterica	Animal Source - Poultry carcass	Typhimurium	28	2017	Colombia	SRR8740619
SAL_UA6687AA	TTU_422	Salmonella enterica	Animal Source - Poultry carcass	Typhimurium	28	2017	Colombia	SRR8740620
SAL_UA6688AA	TTU_409	Salmonella enterica	Animal Source - Poultry carcass	Typhimurium	28	2017	Colombia	SRR8740621
SAL_UA6689AA	TTU_430	Salmonella enterica	Animal Source - Poultry carcass	Typhimurium	28	2017	Colombia	SRR8740622
SAL_UA6691AA	TTU_416	Salmonella enterica	Animal Source - Poultry carcass	Typhimurium	28	2017	Colombia	SRR8740626
SAL_UA6881AA	TTU_419	Salmonella enterica	Animal Source - Poultry carcass	Typhimurium	28	2017	Colombia	SRR8740627
SAL_UA7051AA	TTU_426	Salmonella enterica	Animal Source - Poultry carcass	Typhimurium	28	2017	Colombia	SRR8740628
SAL_UA7052AA	TTU_424	Salmonella enterica	Animal Source - Poultry carcass	Typhimurium	28	2017	Colombia	SRR8740629
SAL_UA7055AA	TTU_420	Salmonella enterica	Animal Source - Poultry carcass	Typhimurium	28	2017	Colombia	SRR8740630
SAL_UA7059AA	TTU_406	Salmonella enterica	Animal Source - Poultry carcass	Typhimurium	28	2018	Colombia	SRR8740631
SAL_UA7077AA	TTU_425	Salmonella enterica	Animal Source - Poultry carcass	Typhimurium	28	2017	Colombia	SRR8740632
SAL_UA7079AA	TTU_403	Salmonella enterica	Animal Source - Poultry carcass	Typhimurium	28	2018	Colombia	SRR8740633
SAL_UA7091AA	TTU_408	Salmonella enterica	Animal Source - Poultry carcass	Typhimurium	28	2017	Colombia	SRR8740634
SAL_UA7092AA	TTU_417	Salmonella enterica	Animal Source - Poultry carcass	Heidelberg	28	2017	Colombia	SRR2088775
SAL_UA7094AA	TTU_418	Salmonella enterica	Animal Source - Poultry carcass	Heidelberg	28	2017	Colombia	SRR2088774
SAL_UA7100AA	TTU_411	Salmonella enterica	Animal Source - Poultry carcass	Paratyphi B	28	2017	Colombia	SRR2088763
SAL_UA7101AA	TTU_415	Salmonella enterica	Animal Source - Poultry carcass	Paratyphi B	28	2017	Colombia	SRR2088757
SAL_UA7105AA	TTU_402	Salmonella enterica	Animal Source - Poultry carcass	Anatum	28	2018	Colombia	SRR1974122
SAL_UA7110AA	TTU_412	Salmonella enterica	Animal Source - Poultry carcass	Anatum	28	2017	Colombia	SRR8305975
SAL_YA1701AA	SIX.15	Salmonella enterica	Environment - Other	Anatum	28	2008	Colombia	SRR1974042
SAL_YA1699AA	SSXXXVI.5.C3	Salmonella enterica	Environment - Broiler farm	Braenderup	28	2008	Colombia	SRR2015813
SAL_YA1700AA	SXVI.7	Salmonella enterica	Environment - Broiler farm	Muenchen	28	2008	Colombia	SRR1973653
SAL_OA0757AA	SXXI.1.C5	Salmonella enterica	Environment - Broiler farm	Carrau	28	2008	Colombia	SRR2015688
SAL_OA0754AA	UGBOG4	Salmonella enterica	Environment - Broiler farm	Javiana	28	2010	Colombia	SRR1974102
SAL_YA1652AA	FCUN231	Salmonella enterica	Environment - Broiler slaughterhouse	Anatum	28	2012	Colombia	SRR1973709
SAL_YA1653AA	FVIL230	Salmonella enterica	Environment - Broiler slaughterhouse	Carrau	28	2012	Colombia	SRR2012766
SAL_YA1654AA	FVIL228	Salmonella enterica	Environment - Broiler slaughterhouse	Carrau	28	2012	Colombia	SRR2012765
SAL_YA1655AA	FARM103	Salmonella enterica	Environment - Broiler slaughterhouse	Braenderup	28	2012	Colombia	SRR1974141
SAL_OA0720AA	FBOG7	Salmonella enterica	Environment - Broiler slaughterhouse	Anatum	28	2012	Colombia	SRR1974136
SAL_YA1658AA	B1BOG1340	Salmonella enterica	Food Products - Broiler meat	Braenderup	28	2012	Colombia	SRR1974098
SAL_YA1659AA	UGBOG1300	Salmonella enterica	Food Products - Broiler meat	Carrau	28	2012	Colombia	SRR1974089
SAL_YA1660AA	UGBOG1285	Salmonella enterica	Food Products - Broiler meat	Bredeney	28	2012	Colombia	SRR1974011
SAL_YA1661AA	UGBOG1246	Salmonella enterica	Food Products - Broiler meat	Braenderup	28	2012	Colombia	SRR1973994
SAL_YA1662AA	UGBAR1163	Salmonella enterica	Food Products - Broiler meat	Anatum	28	2011	Colombia	SRR1973917
SAL_YA1663AA	UGSIN1150	Salmonella enterica	Food Products - Broiler meat	Fresno	28	2011	Colombia	SRR1973971
SAL_YA1664AA	UGBUC1104	Salmonella enterica	Food Products - Broiler meat	Rubislaw	28	2011	Colombia	SRR1973950
SAL_YA1665AA	UGIBA1064	Salmonella enterica	Food Products - Broiler meat	Anatum	28	2011	Colombia	SRR1973893
SAL_YA1666AA	UGBOG1025	Salmonella enterica	Food Products - Broiler meat	Anatum	28	2011	Colombia	SRR1973844
SAL_YA1667AA	UGBOG1006	Salmonella enterica	Food Products - Broiler meat	Rubislaw	28	2011	Colombia	SRR8305919
SAL_YA1668AA	UGMAN996	Salmonella enterica	Food Products - Broiler meat	Senftenberg	28	2011	Colombia	SRR1973823
SAL_YA1669AA	UGBUC816	Salmonella enterica	Food Products - Broiler meat	Saintpaul	28	2011	Colombia	SRR1973818
SAL_YA1670AA	UGCAL799	Salmonella enterica	Food Products - Broiler meat	Carrau	28	2011	Colombia	SRR1973801
SAL_YA1672AA	UGPAS669	Salmonella enterica	Food Products - Broiler meat	Saintpaul	28	2011	Colombia	SRR8305843
SAL_YA1673AA	UGPAS676	Salmonella enterica	Food Products - Broiler meat	Infantis	28	2011	Colombia	SRR1973730
SAL_YA1674AA	UGBAR433	Salmonella enterica	Food Products - Broiler meat	Saintpaul	28	2011	Colombia	SRR1973770
SAL_YA1676AA	UGVIL373	Salmonella enterica	Food Products - Broiler meat	Muenchen	28	2010	Colombia	SRR1973763
SAL_YA1677AA	UGVIL372	Salmonella enterica	Food Products - Broiler meat	Muenchen	28	2010	Colombia	SRR1973700
SAL_YA1678AA	UGBOG325	Salmonella enterica	Food Products - Broiler meat	Saintpaul	28	2010	Colombia	SRR1973687
SAL_YA1679AA	UGBOG307	Salmonella enterica	Food Products - Broiler meat	Dairy	28	2010	Colombia	SRR1973677
SAL_YA1681AA	UGBOG217	Salmonella enterica	Food Products - Broiler meat	Cordoba	28	2010	Colombia	SRR1973672
SAL_YA1683AA	UGBOG202	Salmonella enterica	Food Products - Broiler meat	Derby	28	2010	Colombia	SRR1973668
SAL_YA1684AA	UGBOG199	Salmonella enterica	Food Products - Broiler meat	Anatum	28	2010	Colombia	SRR1973666
SAL_YA1685AA	UGBOG142	Salmonella enterica	Food Products - Broiler meat	Gaminara	28	2010	Colombia	SRR1973640
SAL_YA1686AA	UGBOG137	Salmonella enterica	Food Products - Broiler meat	Minnesota	28	2010	Colombia	SRR8305927
SAL_YA1687AA	UGBOG126	Salmonella enterica	Food Products - Broiler meat	Braenderup	28	2010	Colombia	SRR1973603
SAL_YA1688AA	UGBOG112	Salmonella enterica	Food Products - Broiler meat	Braenderup	28	2010	Colombia	SRR1973606
SAL_YA1689AA	UGBOG83	Salmonella enterica	Food Products - Broiler meat	Adelaide	28	2010	Colombia	SRR1973599
SAL_YA1691AA	UGBOG39	Salmonella enterica	Food Products - Broiler meat	Anatum	28	2010	Colombia	SRR1973602
SAL_YA1693AA	UGBOG8	Salmonella enterica	Food Products - Broiler meat	Anatum	28	2010	Colombia	SRR1973601
SAL_YA1696AA	S123.3	Salmonella enterica	Food Products - Broiler meat	Weltevreden	28	2009	Colombia	traces-0DBUqac
SAL_YA1697AA	S110.1	Salmonella enterica	Food Products - Broiler meat	Weltevreden	28	2009	Colombia	traces-0dUgKLK
SAL_YA1698AA	S103.1	Salmonella enterica	Food Products - Broiler meat	Saintpaul	28	2009	Colombia	traces-0TeSrLQ
SAL_YA1656AA	FBOG76	Salmonella enterica	Food Products - Broiler meat	Oranienburg	28	2012	Colombia	traces-0hlHZlf
SAL_OA0736AA	UGBOG1024	Salmonella enterica	Food Products - Broiler meat	Saintpaul	28	2011	Colombia	traces-0hSyarg
SAL_OA0737AA	UGPER971	Salmonella enterica	Food Products - Broiler meat	Anatum	28	2011	Colombia	traces-0EuBHal
SAL_OA0738AA	UGIBA933	Salmonella enterica	Food Products - Broiler meat	Montevideo	28	2011	Colombia	traces-0CGIHLQ
SAL_OA0741AA	UGCUC851	Salmonella enterica	Food Products - Broiler meat	Oranienburg	28	2011	Colombia	traces-0ddKfQJ
SAL_OA0747AA	UGBOG340	Salmonella enterica	Food Products - Broiler meat	Minnesota	28	2010	Colombia	traces-0iEDnrB
SAL_OA0748AA	UGBOG339	Salmonella enterica	Food Products - Broiler meat	Oranienburg	28	2010	Colombia	traces-0JJXAVY
SAL_OA0749AA	UGBOG327	Salmonella enterica	Food Products - Broiler meat	Pomona	28	2010	Colombia	traces-0ibaLCH
SAL_OA0753AA	UGBOG36	Salmonella enterica	Food Products - Broiler meat	Carrau	28	2010	Colombia	SRR1952698
SAL_OA0727AA	FBOG8	Salmonella enterica	Food Products - Broiler meat	Typhimurium	28	2012	Colombia	SRR1952696
SAL_BA2108AA	FCUN156CA	Salmonella enterica	Food Products - Chicken Feed	Javiana	28	2012	Colombia	SRR8236067
SAL_BA2109AA	FSAN236CA	Salmonella enterica	Food Products - Chicken Feed	Saintpaul	28	2012	Colombia	SRR1952689
SAL_UA6670AA	TTU_399	Salmonella enterica	Animal Source - Poultry carcass	Carrau	32	2018	Colombia	SRR1952688
SAL_UA6672AA	TTU_394	Salmonella enterica	Animal Source - Poultry carcass	Muenchen	32	2018	Colombia	SRR1952685
SAL_UA6677AA	TTU_428	Salmonella enterica	Animal Source - Poultry carcass	Thompson	32	2017	Colombia	SRR1947030
SAL_TA0184AA	TTU_279	Salmonella enterica	Animal Source - Poultry carcass	Weltevreden	32	2017	Colombia	SRR1659034
SAL_TA0185AA	TTU_265	Salmonella enterica	Animal Source - Poultry carcass	Typhimurium	32	2017	Colombia	SRR1636901
SAL_TA0186AA	TTU_284	Salmonella enterica	Animal Source - Poultry carcass	Undetermined	32	2017	Colombia	SRR1561178
SAL_TA0187AA	TTU_282	Salmonella enterica	Animal Source - Poultry carcass	Panama	32	2017	Colombia	SRR1503314
SAL_TA0188AA	TTU_262	Salmonella enterica	Animal Source - Poultry carcass	Weltevreden	32	2017	Colombia	SRR2533395
SAL_TA0189AA	TTU_287	Salmonella enterica	Animal Source - Poultry carcass	Infantis	32	2017	Colombia	SRR3660562
SAL_TA0190AA	TTU_266	Salmonella enterica	Animal Source - Poultry carcass	Uganda	32	2017	Colombia	SRR3660561
SAL_TA0193AA	TTU_269	Salmonella enterica	Animal Source - Poultry carcass	Uganda	32	2017	Colombia	SRR3660560
SAL_TA0197AA	TTU_289	Salmonella enterica	Animal Source - Poultry carcass	Uganda	32	2017	Colombia	SRR3660559
SAL_TA1318AA	TTU_338	Salmonella enterica	Animal Source - Poultry carcass	Uganda	32	2017	Colombia	SRR3660558
SAL_TA1321AA	TTU_345	Salmonella enterica	Animal Source - Poultry carcass	Muenchen	32	2017	Colombia	SRR1840668
SAL_TA6118AA	TTU_274	Salmonella enterica	Animal Source - Poultry carcass	Rubuislaw	32	2017	Colombia	SRR1133239
SAL_UA7056AA	TTU_414	Salmonella enterica	Animal Source - Poultry carcass	Dublin	32	2017	Colombia	SRR1106504
SAL_UA7099AA	TTU_405	Salmonella enterica	Animal Source - Poultry carcass	Typhimurium	32	2018	Colombia	SRR3944697
SAL_LA8172AA	FDA735449-2	Salmonella enterica	Food Products - Herbal Product	Newport	34	2012	Colombia	SRR3944435
SAL_OA0756AA	S151	Salmonella enterica	Food Products - Broiler meat	Weltevreden	34	2009	Colombia	SRR4292709
SAL_BB9352AA	C-ORA08012	Salmonella enterica	Environment - Water	Weltevreden	313	2008	Colombia	SRR4292708
SAL_GA9736AA	FDA727520-2	Salmonella enterica	Food Products - Other Animal Feed	Anatum	313	2011	Colombia	SRR4292707
SAL_TA1303AA	TTU_315	Salmonella enterica	Animal Source - Poultry carcass	Agona	1649	2017	Colombia	SRR4292706
SAL_OA0721AA	FVAL369	Salmonella enterica	Environment - Broiler slaughterhouse	Muenster	2072	2013	Colombia	SRR4292705
SAL_GA9738AA	FDA727539 2-3	Salmonella enterica	Food Products - Pet treat	Muenster	2936	2011	Colombia	SRR4292704
SAL_OA0739AA	UGARA888	Salmonella enterica	Food Products - Broiler meat	Montevideo	4920	2011	Colombia	SRR9952686
SAL_OA0722AA	FSAN236	Salmonella enterica	Environment - Broiler slaughterhouse	Typhimurium	5526	2012	Colombia	SRR6077136
SAL_DA1647AA	FDA289876	Salmonella enterica	Food Products - Shellfish	Anatum	5526	2004	Colombia	SRR6071665
SAL_FA7854AA	CFSAN006208	Salmonella enterica	Food Products - Bovine Meat	Braenderup	5526	2007	Colombia	SRR6126782
SAL_FA7852AA	CFSAN006222	Salmonella enterica	Food Products - Bovine Meat	Heidelberg	7423	2007	Colombia	ERR2204196
SAL_UA6682AA	TTU_404	Salmonella enterica	Animal Source - Poultry carcass	Paratyphi B	7423	2018	Colombia	ERR2204195
SAL_AB9862AA	54-05	Salmonella enterica	Human Source - Blood	Heidelberg	7423	2005	Colombia	ERR2204194
SAL_AB9764AA	36647	Salmonella enterica	Human Source - Blood	Heidelberg	7423	2000	Colombia	ERR2204193
SAL_TA1306AA	TTU_331	Salmonella enterica	Animal Source - Poultry carcass	Heidelberg	7466	2017	Colombia	ERR2204192
SAL_CA6947AA	CFSAN006225	Salmonella enterica	Animal Source - Capybara	Paratyphi B	7478	2009	Colombia	ERR2204191
SAL_OA0746AA	UGBAR394	Salmonella enterica	Food Products - Broiler meat	Heidelberg	7479	2011	Colombia	ERR2204190
SAL_OA0735AA	UGPAS1097	Salmonella enterica	Food Products - Broiler meat	Heidelberg	7480	2011	Colombia	ERR2204189
SAL_AB9894AA	90-04	Salmonella enterica	Human Source - Blood	Paratyphi B	7617	2004	Colombia	ERR2204188
SAL_UA6678AA	TTU_413	Salmonella enterica	Animal Source - Poultry carcass	Paratyphi B	7618	2017	Colombia	ERR2204187
SAL_VA6037AA	C75_L8.LB12	Salmonella enterica	Animal Source - Other (Biological fluid or tissue)	Heidelberg	7619	2011	Colombia	ERR2204186
SAL_TA0075AA	TTU_303	Salmonella enterica	Animal Source - Poultry carcass	Heidelberg	7620	2017	Colombia	ERR2204185
SAL_DA5900AA	FDA663905-1	Salmonella enterica	Food Products - Herbal Product	Paratyphi B	7621	2010	Colombia	ERR2204184
SAL_GA3089AA	34	Salmonella enterica	Animal Source - Laying hens	Heidelberg	7622	2004	Colombia	ERR2204183
SAL_OA0724AA	FANT596	Salmonella enterica	Environment - Broiler slaughterhouse	Heidelberg	7623	2013	Colombia	ERR2204182
SAL_OA0728AA	UGBOG1280	Salmonella enterica	Food Products - Broiler meat	Heidelberg	7624	2012	Colombia	ERR2204181
SAL_OA0731AA	UGBAR1170	Salmonella enterica	Food Products - Broiler meat	Kentucky	7625	2011	Colombia	ERR2204180
SAL_AB9836AA	GMR-S-689	Salmonella enterica	Human Source - Blood	Paratyphi B	Undetermined	2016	Colombia	ERR2204179
SAL_AB9833AA	GMR-S-848	Salmonella enterica	Human Source - Blood	Paratyphi B	Undetermined	2016	Colombia	ERR2204178
SAL_AB9831AA	GMR-S-638	Salmonella enterica	Human Source - Blood	Paratyphi B	Undetermined	2016	Colombia	ERR2204177
SAL_AB9829AA	GMR-S-660	Salmonella enterica	Human Source - Blood	Enteritidis	Undetermined	2016	Colombia	ERR2204176
SAL_AB9806AA	GMR-S-422	Salmonella enterica	Human Source - Blood	Heidelberg	Undetermined	2016	Colombia	ERR2204175
SAL_AB9805AA	GMR-S-380	Salmonella enterica	Human Source - Blood	Paratyphi B	Undetermined	2016	Colombia	ERR2204174
SAL_AB9800AA	GMR-S-434	Salmonella enterica	Human Source - Blood	Heidelberg	Undetermined	2016	Colombia	ERR2204173
SAL_AB9799AA	GMR-S-431	Salmonella enterica	Human Source - Blood	Heidelberg	Undetermined	2016	Colombia	ERR2204172
SAL_AB9785AA	GMR-S-1126	Salmonella enterica	Human Source - Blood	Heidelberg	Undetermined	2015	Colombia	ERR2204171
SAL_AB9784AA	GMR-S-1160	Salmonella enterica	Human Source - Blood	Kentucky	Undetermined	2015	Colombia	ERR2204170
SAL_AB9753AA	GMR-S-317	Salmonella enterica	Human Source - Blood	Heidelberg	Undetermined	2015	Colombia	ERR2204169
SAL_AB9752AA	GMR-S-470	Salmonella enterica	Human Source - Blood	Paratyphi B	Undetermined	2015	Colombia	ERR2204168
SAL_AB9749AA	GMR-S-698	Salmonella enterica	Human Source - Blood	Paratyphi B	Undetermined	2015	Colombia	ERR2204167
SAL_AB9728AA	GMR-S-1131-16	Salmonella enterica	Human Source - Blood	Paratyphi B	Undetermined	2016	Colombia	ERR2204166
SAL_AB9727AA	GMR-S-1161	Salmonella enterica	Human Source - Blood	Heidelberg	Undetermined	2016	Colombia	ERR2204165
SAL_AB9726AA	GMR-S-1168	Salmonella enterica	Human Source - Blood	Enteritidis	Undetermined	2016	Colombia	ERR2204164
SAL_BA6880AA	CFSAN006177	Salmonella enterica	Animal Source - Wild Parrot	Heidelberg	Undetermined	2005	Colombia	ERR2204163
SAL_BA4883AA	CFSAN006179	Salmonella enterica	Food Products - Bovine Meat	Paratyphi B	Undetermined	2005	Colombia	ERR2204162
SAL_BA4878AA	CFSAN006191	Salmonella enterica	Food Products - Bovine Meat	Paratyphi B	Undetermined	2005	Colombia	ERR2204161
SAL_BA6939AA	CFSAN006178	Salmonella enterica	Food Products - Dairy Product	Enteritidis	Undetermined	2005	Colombia	ERR2204160
SAL_BA6712AA	CFSAN006163	Salmonella enterica	Food Products - Dairy Product	Enteritidis	Undetermined	2005	Colombia	ERR2204159
SAL_BA6985AA	CFSAN006168	Salmonella enterica	Food Products - Pork Sausages	Paratyphi B	Undetermined	2005	Colombia	ERR2204158
SAL_BA5373AA	CFSAN006190	Salmonella enterica	Food Products - Pork Sausages	Paratyphi B	Undetermined	2005	Colombia	ERR2204157
SAL_BA4874AA	CFSAN006192	Salmonella enterica	Food Products - Swine Ham	Paratyphi B	Undetermined	2005	Colombia	ERR2204156
SAL_BA6704AA	CFSAN006154	Salmonella enterica	Animal Source - Poultry carcass	Infantis	Undetermined	2004	Colombia	SRR7956961
SAL_BA4905AA	CFSAN006198	Salmonella enterica	Food Products - Bovine Meat	Infantis	Undetermined	2006	Colombia	SRR7956959
SAL_BA6855AA	CFSAN006214	Salmonella enterica	Food Products - Chicken Feed	Infantis	Undetermined	2007	Colombia	SRR7956958
SAL_BA6755AA	CFSAN006217	Salmonella enterica	Food Products - Pork Sausages	Infantis	Undetermined	2007	Colombia	SRR7956297
SAL_BA6806AA	CFSAN006209	Salmonella enterica	Food Products - Bovine Meat	Infantis	Undetermined	2007	Colombia	SRR7956296
SAL_BA5375AA	CFSAN006187	Salmonella enterica	Food Products - Bovine Meat	Infantis	Undetermined	2005	Colombia	SRR7956295
SAL_BA5378AA	CFSAN006180	Salmonella enterica	Food Products - Bovine Meat	Infantis	Undetermined	2005	Colombia	SRR7956294
SAL_BA4981AA	CFSAN006181	Salmonella enterica	Food Products - Dairy Product	Infantis	Undetermined	2005	Colombia	SRR7956292
SAL_BA6768AA	CFSAN006137	Salmonella enterica	Food Products - Swine Ham	Poona	Undetermined	2003	Colombia	SRR7956291
SAL_BA6893AA	CFSAN006219	Salmonella enterica	Food Products - Pork Sausages	Undetermined	Undetermined	2007	Colombia	SRR7956290
SAL_BA2107AA	UG1286CA	Salmonella enterica	Animal Source - Poultry carcass	Infantis	Undetermined	2012	Colombia	SRR7949505
SAL_BA2106AA	FSAN332CC	Salmonella enterica	Food Products - Other Animal Feed	Undetermined	Undetermined	2013	Colombia	SRR7949478
SAL_BA4984AA	CFSAN006226	Salmonella enterica	Animal Source - Wild Land iguanas	Infantis	Undetermined	2009	Colombia	SRR7962020
SAL_BA4942AA	CFSAN006199	Salmonella enterica	Food Products - Dairy Product	Infantis	Undetermined	2006	Colombia	SRR7962018
SAL_BA6903AA	CFSAN006169	Salmonella enterica	Food Products - Bovine Meat	Infantis	Undetermined	2005	Colombia	SRR7962007
SAL_BA7004AA	CFSAN006171	Salmonella enterica	Food Products - Herbal Product	Infantis	Undetermined	2005	Colombia	SRR7962006
SAL_BA7021AA	CFSAN006184	Salmonella enterica	Food Products - Pork Sausages	Infantis	Undetermined	2007	Colombia	SRR7961933
SAL_BA7009AA	CFSAN006216	Salmonella enterica	Food Products - Chicken Feed	Infantis	Undetermined	2007	Colombia	SRR7962110
SAL_AB9930AA	284-14	Salmonella enterica	Human Source - Blood	Infantis	Undetermined	2014	Colombia	SRR9842715
SAL_AB9929AA	189-14	Salmonella enterica	Human Source - Blood	Typhimurium	Undetermined	2014	Colombia	SRR7962100
SAL_AB9928AA	152-14	Salmonella enterica	Human Source - Blood	Typhimurium	Undetermined	2014	Colombia	SRR7962081
SAL_AB9927AA	95-14	Salmonella enterica	Human Source - Blood	Infantis	Undetermined	2014	Colombia	SRR7962049
SAL_AB9926AA	27-14	Salmonella enterica	Human Source - Blood	Typhimurium	Undetermined	2014	Colombia	SRR7962046
SAL_AB9925AA	17-14	Salmonella enterica	Human Source - Blood	Infantis	Undetermined	2014	Colombia	SRR7962038
SAL_AB9924AA	41913	Salmonella enterica	Human Source - Blood	Infantis	Undetermined	2014	Colombia	SRR8041740
SAL_AB9923AA	41730	Salmonella enterica	Human Source - Blood	Infantis	Undetermined	2014	Colombia	SRR8041736
SAL_AB9919AA	221-10	Salmonella enterica	Human Source - Blood	Infantis	Undetermined	2010	Colombia	SRR8041679
SAL_AB9917AA	31-11	Salmonella enterica	Human Source - Blood	Infantis	Undetermined	2011	Colombia	SRR8041677
SAL_AB9916AA	817	Salmonella enterica	Human Source - Blood	Infantis	Undetermined	2010	Colombia	SRR8041676
SAL_AB9915AA	837	Salmonella enterica	Human Source - Blood	Infantis	Undetermined	2010	Colombia	SRR8040859
SAL_AB9914AA	125	Salmonella enterica	Human Source - Blood	Infantis	Undetermined	2011	Colombia	SRR8040856
SAL_AB9913AA	128	Salmonella enterica	Human Source - Blood	Infantis	Undetermined	2011	Colombia	SRR8040848
SAL_AB9908AA	509-13	Salmonella enterica	Human Source - Blood	Infantis	Undetermined	2013	Colombia	SRR8040847
SAL_AB9907AA	522-13	Salmonella enterica	Human Source - Blood	Infantis	Undetermined	2013	Colombia	SRR8040846
SAL_AB9906AA	382-13	Salmonella enterica	Human Source - Blood	Infantis	Undetermined	2013	Colombia	SRR8040845
SAL_AB9904AA	594-13	Salmonella enterica	Human Source - Blood	Infantis	Undetermined	2013	Colombia	SRR8040844
SAL_AB9900AA	788	Salmonella enterica	Human Source - Blood	Infantis	Undetermined	2010	Colombia	SRR8040838
SAL_AB9893AA	255-2007	Salmonella enterica	Human Source - Blood	Infantis	Undetermined	2007	Colombia	SRR8040837
SAL_AB9889AA	550	Salmonella enterica	Human Source - Blood	Infantis	Undetermined	2010	Colombia	SRR8040836
SAL_AB9886AA	103-2006	Salmonella enterica	Human Source - Blood	Infantis	Undetermined	2006	Colombia	SRR8040835
SAL_AB9885AA	72-06	Salmonella enterica	Human Source - Blood	Infantis	Undetermined	2006	Colombia	SRR8040831
SAL_AB9883AA	120-06	Salmonella enterica	Human Source - Blood	Infantis	Undetermined	2006	Colombia	SRR8040829
SAL_AB9882AA	44348	Salmonella enterica	Human Source - Blood	Infantis	Undetermined	2006	Colombia	SRR8040828
SAL_AB9878AA	372-13	Salmonella enterica	Human Source - Blood	Infantis	Undetermined	2013	Colombia	SRR8040821
SAL_AB9877AA	231	Salmonella enterica	Human Source - Blood	Infantis	Undetermined	2013	Colombia	SRR8040820
SAL_AB9876AA	69-13	Salmonella enterica	Human Source - Blood	Infantis	Undetermined	2013	Colombia	SRR8040819
SAL_AB9874AA	76-13	Salmonella enterica	Human Source - Blood	Infantis	Undetermined	2013	Colombia	SRR8040818
SAL_AB9873AA	74-13	Salmonella enterica	Human Source - Blood	Infantis	Undetermined	2013	Colombia	SRR8040817
SAL_AB9871AA	78-13	Salmonella enterica	Human Source - Blood	Infantis	Undetermined	2013	Colombia	SRR8084786
SAL_AB9869AA	100-2013	Salmonella enterica	Human Source - Blood	Infantis	Undetermined	2013	Colombia	SRR8084783
SAL_AB9865AA	26-2005	Salmonella enterica	Human Source - Blood	Infantis	Undetermined	2005	Colombia	SRR8084444
SAL_AB9864AA	44343	Salmonella enterica	Human Source - Blood	Infantis	Undetermined	2005	Colombia	SRR8084428
SAL_AB9860AA	103-2005	Salmonella enterica	Human Source - Blood	Infantis	Undetermined	2005	Colombia	SRR9674870
SAL_AB9859AA	117-05	Salmonella enterica	Human Source - Blood	Infantis	Undetermined	2005	Colombia	SRR8385387
SAL_AB9858AA	138	Salmonella enterica	Human Source - Blood	Infantis	Undetermined	2007	Colombia	SRR8385373
SAL_AB9853AA	44407	Salmonella enterica	Human Source - Blood	Paratyphi B	Undetermined	2007	Colombia	SRR8385290
SAL_AB9849AA	297	Salmonella enterica	Human Source - Blood	Infantis	Undetermined	2006	Colombia	SRR8385288
SAL_AB9848AA	373-12	Salmonella enterica	Human Source - Blood	Heidelberg	Undetermined	2012	Colombia	SRR8385287
SAL_AB9847AA	389	Salmonella enterica	Human Source - Blood	Javiana	Undetermined	2012	Colombia	SRR8385283
SAL_AB9846AA	417	Salmonella enterica	Human Source - Blood	Javiana	Undetermined	2012	Colombia	SRR8385278
SAL_AB9845AA	451	Salmonella enterica	Human Source - Blood	Javiana	Undetermined	2012	Colombia	SRR8385277
SAL_AB9844AA	55-12	Salmonella enterica	Human Source - Blood	Javiana	Undetermined	2012	Colombia	SRR8385275
SAL_AB9843AA	75-12	Salmonella enterica	Human Source - Blood	Paratyphi B	Undetermined	2012	Colombia	SRR8385271
SAL_AB9842AA	215-12	Salmonella enterica	Human Source - Blood	Paratyphi B	Undetermined	2012	Colombia	SRR8385270
SAL_AB9841AA	306	Salmonella enterica	Human Source - Blood	Paratyphi B	Undetermined	2012	Colombia	SRR8385256
SAL_AB9840AA	478	Salmonella enterica	Human Source - Blood	Javiana	Undetermined	2012	Colombia	SRR8385255
SAL_AB9839AA	870	Salmonella enterica	Human Source - Blood	Paratyphi B	Undetermined	2012	Colombia	SRR8385253
SAL_AB9838AA	GMR-S-889	Salmonella enterica	Human Source - Blood	Javiana	Undetermined	2016	Colombia	SRR8384993
SAL_AB9837AA	GMR-S-943	Salmonella enterica	Human Source - Blood	Paratyphi B	Undetermined	2016	Colombia	SRR8397473
SAL_AB9835AA	GMR-S-787	Salmonella enterica	Human Source - Blood	Paratyphi B	Undetermined	2016	Colombia	SRR8385629
SAL_AB9834AA	GMR-S-816	Salmonella enterica	Human Source - Blood	Paratyphi B	Undetermined	2016	Colombia	SRR8385614
SAL_AB9832AA	GMR-S-506	Salmonella enterica	Human Source - Blood	Paratyphi B	Undetermined	2016	Colombia	SRR8385612
SAL_AB9830AA	GMR-S-649	Salmonella enterica	Human Source - Blood	Paratyphi B	Undetermined	2016	Colombia	SRR8385611
SAL_AB9828AA	406	Salmonella enterica	Human Source - Blood	Paratyphi B	Undetermined	2007	Colombia	SRR8385610
SAL_AB9826AA	177	Salmonella enterica	Human Source - Blood	Paratyphi B	Undetermined	2007	Colombia	SRR8385605
SAL_AB9825AA	170-07	Salmonella enterica	Human Source - Blood	Javiana	Undetermined	2007	Colombia	SRR8385601
SAL_AB9824AA	152-07	Salmonella enterica	Human Source - Blood	Paratyphi B	Undetermined	2007	Colombia	SRR8385593
SAL_AB9822AA	229-07	Salmonella enterica	Human Source - Blood	Paratyphi B	Undetermined	2007	Colombia	SRR8385583
SAL_AB9821AA	212-07	Salmonella enterica	Human Source - Blood	Paratyphi B	Undetermined	2007	Colombia	SRR8385581
SAL_AB9819AA	184	Salmonella enterica	Human Source - Blood	Paratyphi B	Undetermined	2007	Colombia	SRR8385525
SAL_AB9818AA	391-11	Salmonella enterica	Human Source - Blood	Paratyphi B	Undetermined	2011	Colombia	SRR8385520
SAL_AB9814AA	672	Salmonella enterica	Human Source - Blood	Paratyphi B	Undetermined	2011	Colombia	SRR8385511
SAL_AB9813AA	660	Salmonella enterica	Human Source - Blood	Paratyphi B	Undetermined	2011	Colombia	SRR8385510
SAL_AB9812AA	485	Salmonella enterica	Human Source - Blood	Paratyphi B	Undetermined	2011	Colombia	SRR8385508
SAL_AB9808AA	GMR-S-493	Salmonella enterica	Human Source - Blood	Paratyphi B	Undetermined	2016	Colombia	SRR8385473
SAL_AB9807AA	GMR-S-488	Salmonella enterica	Human Source - Blood	Paratyphi B	Undetermined	2016	Colombia	SRR8385469
SAL_AB9804AA	GMR-S-276	Salmonella enterica	Human Source - Blood	Paratyphi B	Undetermined	2016	Colombia	SRR8385465
SAL_AB9803AA	GMR-S-029	Salmonella enterica	Human Source - Blood	Paratyphi B	Undetermined	2016	Colombia	SRR8385431
SAL_AB9802AA	GMR-S-475	Salmonella enterica	Human Source - Blood	Paratyphi B	Undetermined	2016	Colombia	SRR8385424
SAL_AB9801AA	GMR-S-473	Salmonella enterica	Human Source - Blood	Paratyphi B	Undetermined	2016	Colombia	SRR8385407
SAL_AB9798AA	410	Salmonella enterica	Human Source - Blood	Paratyphi B	Undetermined	2008	Colombia	SRR8385397
SAL_AB9796AA	73-09	Salmonella enterica	Human Source - Blood	Undetermined	Undetermined	2009	Colombia	SRR8521221
SAL_AB9795AA	86-09	Salmonella enterica	Human Source - Blood	Undetermined	Undetermined	2009	Colombia	SRR8521220
SAL_AB9794AA	458	Salmonella enterica	Human Source - Blood	Undetermined	Undetermined	2007	Colombia	SRR8521219
SAL_AB9792AA	96-08	Salmonella enterica	Human Source - Blood	Undetermined	Undetermined	2008	Colombia	SRR8521149
SAL_AB9791AA	293-08	Salmonella enterica	Human Source - Blood	Enteritidis	Undetermined	2008	Colombia	SRR5218453
SAL_AB9790AA	181-09	Salmonella enterica	Human Source - Blood	Enteritidis	Undetermined	2009	Colombia	SRR3910911
SAL_AB9789AA	206-09	Salmonella enterica	Human Source - Blood	Enteritidis	Undetermined	2009	Colombia	SRR3910910
SAL_AB9788AA	365	Salmonella enterica	Human Source - Blood	Arechavaleta	Undetermined	2009	Colombia	SRR9090949
SAL_AB9787AA	GMR-S-1228	Salmonella enterica	Human Source - Blood	Paratyphi B	Undetermined	2015	Colombia	ERR3437715
SAL_AB9786AA	GMR-S-1275	Salmonella enterica	Human Source - Blood	Paratyphi B	Undetermined	2015	Colombia	ERR3437714
SAL_AB9783AA	GMR-S-843	Salmonella enterica	Human Source - Blood	Paratyphi B	Undetermined	2015	Colombia	ERR3437713
SAL_AB9782AA	GMR-S-1072	Salmonella enterica	Human Source - Blood	Paratyphi B	Undetermined	2015	Colombia	ERR3437712
SAL_AB9781AA	GMR-S-717	Salmonella enterica	Human Source - Blood	Paratyphi B	Undetermined	2015	Colombia	ERR3437711
SAL_AB9780AA	GMR-S-754	Salmonella enterica	Human Source - Blood	Paratyphi B	Undetermined	2015	Colombia	ERR3437710
SAL_AB9779AA	GMR-S-1424	Salmonella enterica	Human Source - Blood	Paratyphi B	Undetermined	2015	Colombia	ERR3437709
SAL_AB9778AA	GMR-S-1670	Salmonella enterica	Human Source - Blood	Paratyphi B	Undetermined	2015	Colombia	ERR3437708
SAL_AB9777AA	GMR-S-953	Salmonella enterica	Human Source - Blood	Paratyphi B	Undetermined	2016	Colombia	ERR3437707
SAL_AB9776AA	217	Salmonella enterica	Human Source - Blood	Paratyphi B	Undetermined	2009	Colombia	ERR3437706
SAL_AB9775AA	GMR-S-1059	Salmonella enterica	Human Source - Blood	Paratyphi B	Undetermined	2016	Colombia	ERR3437705
SAL_AB9774AA	588	Salmonella enterica	Human Source - Blood	Paratyphi B	Undetermined	2009	Colombia	ERR3437704
SAL_AB9771AA	127-10	Salmonella enterica	Human Source - Blood	Paratyphi B	Undetermined	2010	Colombia	ERR3437703
SAL_AB9770AA	44489	Salmonella enterica	Human Source - Blood	Paratyphi B	Undetermined	2010	Colombia	ERR3437702
SAL_AB9769AA	62	Salmonella enterica	Human Source - Blood	Paratyphi B	Undetermined	2002	Colombia	ERR3437701
SAL_AB9768AA	68-02	Salmonella enterica	Human Source - Blood	Paratyphi B	Undetermined	2002	Colombia	ERR3437700
SAL_AB9767AA	375	Salmonella enterica	Human Source - Blood	Paratyphi B	Undetermined	2010	Colombia	ERR3437699
SAL_AB9766AA	26-1999	Salmonella enterica	Human Source - Blood	Paratyphi B	Undetermined	1999	Colombia	ERR3437698
SAL_AB9763AA	100-2000	Salmonella enterica	Human Source - Blood	Paratyphi B	Undetermined	2000	Colombia	ERR3437697
SAL_AB9762AA	150-00	Salmonella enterica	Human Source - Blood	Paratyphi B	Undetermined	2000	Colombia	ERR3437695
SAL_AB9761AA	173-00	Salmonella enterica	Human Source - Blood	Paratyphi B	Undetermined	2000	Colombia	ERR3437694
SAL_AB9760AA	16	Salmonella enterica	Human Source - Blood	Paratyphi B	Undetermined	2001	Colombia	ERR3437693
SAL_AB9759AA	44216	Salmonella enterica	Human Source - Blood	Paratyphi B	Undetermined	2001	Colombia	ERR3437692
SAL_AB9758AA	GMR-S-633	Salmonella enterica	Human Source - Blood	Paratyphi B	Undetermined	2015	Colombia	ERR3437691
SAL_AB9757AA	GMR-S-604	Salmonella enterica	Human Source - Blood	Paratyphi B	Undetermined	2015	Colombia	ERR3437690
SAL_AB9756AA	GMR-S-657	Salmonella enterica	Human Source - Blood	Paratyphi B	Undetermined	2015	Colombia	ERR3437689
SAL_AB9755AA	GMR-S-650	Salmonella enterica	Human Source - Blood	Paratyphi B	Undetermined	2015	Colombia	ERR3437688
SAL_AB9754AA	GMR-S-375	Salmonella enterica	Human Source - Blood	Paratyphi B	Undetermined	2015	Colombia	ERR3437687
SAL_AB9751AA	GMR-S-416	Salmonella enterica	Human Source - Blood	Paratyphi B	Undetermined	2015	Colombia	ERR3437686
SAL_AB9750AA	GMR-S-702	Salmonella enterica	Human Source - Blood	Paratyphi B	Undetermined	2015	Colombia	ERR3437685
SAL_AB9748AA	63-2003	Salmonella enterica	Human Source - Blood	Paratyphi B	Undetermined	2003	Colombia	ERR3437684
SAL_AB9745AA	44266	Salmonella enterica	Human Source - Blood	Paratyphi B	Undetermined	2003	Colombia	ERR3437683
SAL_AB9739AA	9	Salmonella enterica	Human Source - Blood	Paratyphi B	Undetermined	2004	Colombia	ERR3437682
SAL_AB9738AA	722	Salmonella enterica	Human Source - Blood	Paratyphi B	Undetermined	2014	Colombia	ERR3437681
SAL_AB9737AA	951	Salmonella enterica	Human Source - Blood	Paratyphi B	Undetermined	2014	Colombia	ERR3437680
SAL_AB9736AA	984	Salmonella enterica	Human Source - Blood	Paratyphi B	Undetermined	2014	Colombia	ERR3437679
SAL_AB9735AA	1094	Salmonella enterica	Human Source - Blood	Braenderup	Undetermined	2014	Colombia	ERR3437678
SAL_AB9734AA	1175	Salmonella enterica	Human Source - Blood	Paratyphi B	Undetermined	2014	Colombia	ERR3437677
SAL_AB9733AA	1296	Salmonella enterica	Human Source - Blood	Enteritidis	Undetermined	2014	Colombia	ERR3437676
SAL_AB9732AA	1498	Salmonella enterica	Human Source - Blood	Paratyphi B	Undetermined	2014	Colombia	ERR3437674
SAL_AB9731AA	GMR-S-137	Salmonella enterica	Human Source - Blood	Heidelberg	Undetermined	2015	Colombia	ERR3437673
SAL_AB9730AA	GMR-S-183	Salmonella enterica	Human Source - Blood	Paratyphi B	Undetermined	2015	Colombia	ERR3437671
SAL_AB9729AA	GMR-S-285	Salmonella enterica	Human Source - Blood	Paratyphi B	Undetermined	2015	Colombia	ERR3437670
SAL_AB9725AA	GMR-S-030	Salmonella enterica	Human Source - Blood	Paratyphi B	Undetermined	2017	Colombia	ERR3437669
SAL_AB9724AA	GMR-S-038	Salmonella enterica	Human Source - Blood	Paratyphi B	Undetermined	2017	Colombia	ERR3437668
SAL_AB9723AA	GMR-S-069	Salmonella enterica	Human Source - Blood	Paratyphi B	Undetermined	2017	Colombia	ERR3437667
SAL_AB9810AA	CFS290	Salmonella enterica	Human Source - Blood	Paratyphi B	Undetermined	2009	Colombia	ERR3437666
SAL_BA1661AA	FDA624984	Salmonella enterica	Food Products - Frozen Shellfish	Newport	45	2010	Ecuador	SRR2124437
SAL_BA3625AA	CFSAN004167	Salmonella enterica	Food Products - Frozen Shellfish	Saintpaul	50	2010	Ecuador	SRR975469
SAL_BB4464AA	U2073s	Salmonella enterica	Animal Source - Pig Mesenteric nodes	Meleagridis	463	2019	Ecuador	traces-0rUKQnR
SAL_BB4465AA	U2086s	Salmonella enterica	Animal Source - Pig caeca content	Amsterdam	2090	2019	Ecuador	traces-0kdtjoJ
SAL_BB4467AA	U2072s	Salmonella enterica	Animal Source - Pig caeca content	Infantis	32	2019	Ecuador	traces-0sqXcJj
SAL_BB4468AA	U2062s (b)	Salmonella enterica	Animal Source - Pig Mesenteric nodes	Derby	40	2019	Ecuador	traces-0BNQjwv
SAL_BB4469AA	U2064s	Salmonella enterica	Animal Source - Pig Mesenteric nodes	Typhimurium	19	2019	Ecuador	traces-0ezTAxu
SAL_BB4470AA	U2062s (a)	Salmonella enterica	Animal Source - Pig caeca content	Derby	40	2019	Ecuador	traces-0PmXocE
SAL_BB4472AA	U1909s	Salmonella enterica	Animal Source - Pig Mesenteric nodes	Typhimurium monophasic	19	2019	Ecuador	traces-0YVZmSc
SAL_BB4473AA	U1938s	Salmonella enterica	Animal Source - Pig caeca content	Uganda	684	2019	Ecuador	traces-0xMhWGQ
SAL_BB4476AA	U1895s (b)	Salmonella enterica	Animal Source - Pig Mesenteric nodes	Derby	40	2018	Ecuador	traces-0iBlCWo
SAL_BB4477AA	U1888s	Salmonella enterica	Animal Source - Pig caeca content	Typhimurium monophasic	19	2018	Ecuador	traces-0LHPzep
SAL_BB4478AA	U1895s (a)	Salmonella enterica	Animal Source - Pig caeca content	Meleagridis	463	2018	Ecuador	traces-0porBbV
SAL_BB4479AA	U1879s	Salmonella enterica	Animal Source - Pig caeca content	Typhimurium monophasic	19	2018	Ecuador	traces-0AOmiCL
SAL_BB4480AA	U1873s	Salmonella enterica	Animal Source - Pig Mesenteric nodes	Typhimurium	19	2018	Ecuador	traces-0nQtpPO
SAL_BB4482AA	U1860s	Salmonella enterica	Animal Source - Pig caeca content	Infantis	32	2018	Ecuador	traces-0DfJvnp
SAL_BB7659AA	U2106s (b)	Salmonella enterica	Animal Source - Pig Mesenteric nodes	Infantis	32	2019	Ecuador	traces-0EcQnoV
SAL_BB7661AA	U2137s	Salmonella enterica	Animal Source - Pig Mesenteric nodes	Infantis	32	2019	Ecuador	traces-0dgsDau
SAL_BB7663AA	U2273s	Salmonella enterica	Animal Source - Pig caeca content	Derby	40	2019	Ecuador	traces-0OTbqcp
SAL_BB7665AA	U2597s	Salmonella enterica	Animal Source - Pig caeca content	Derby	40	2019	Ecuador	traces-0AkdmPf
SAL_BB7667AA	U2602s	Salmonella enterica	Animal Source - Pig caeca content	Typhimurium monophasic	19	2019	Ecuador	traces-0ylLmox
SAL_BB7669AA	U2605s	Salmonella enterica	Animal Source - Pig caeca content	Uganda	684	2019	Ecuador	traces-0UHVXCN
SAL_BB7670AA	U3370s (a)	Salmonella enterica	Animal Source - Pig caeca content	Uganda	684	2019	Ecuador	traces-0OaBlvT
SAL_BB7672AA	U3371s (a)	Salmonella enterica	Animal Source - Pig caeca content	Uganda	684	2019	Ecuador	traces-0dygBWg
SAL_BB7673AA	U3370s (b)	Salmonella enterica	Animal Source - Pig Mesenteric nodes	Uganda	684	2019	Ecuador	traces-0rESLeu
SAL_BB7674AA	U3372s	Salmonella enterica	Animal Source - Pig Mesenteric nodes	Uganda	684	2019	Ecuador	traces-0UPTveZ
SAL_BB7675AA	U3371s (b)	Salmonella enterica	Animal Source - Pig Mesenteric nodes	Uganda	684	2019	Ecuador	traces-0VFLrSr
SAL_BB7676AA	U3375s	Salmonella enterica	Animal Source - Pig caeca content	Uganda	684	2019	Ecuador	traces-0lOHHkg
SAL_BB7677AA	U3373s	Salmonella enterica	Animal Source - Pig caeca content	Uganda	684	2019	Ecuador	traces-0qcYnQY
SAL_CA8021AA	FDA380820	Salmonella enterica	Food Products - Frozen Shellfish	Weslaco	1088	2006	Ecuador	SRR1805584
SAL_CA8572AA	FDA368225	Salmonella enterica	Food Products - Frozen Shellfish	Kottbus	2688	2006	Ecuador	SRR1772985
SAL_CA8999AA	FDA271390	Salmonella enterica	Food Products - Shellfish	Enteritidis	11	2004	Ecuador	SRR1743998
SAL_CA9711AA	FDA246163	Salmonella enterica	Food Products - Herbal Product	Idikan	1561	2003	Ecuador	SRR1687203
SAL_CA9789AA	FDA655389 6-2	Salmonella enterica	Food Products - Frozen Shellfish	Saintpaul	50	2010	Ecuador	SRR1664380
SAL_CA9965AA	FDA205124	Salmonella enterica	Animal Source - Wild Guinea pig	4,[5],12:i:-	19	2002	Ecuador	SRR1659016
SAL_CB0084AA	U3510s (a)	Salmonella enterica	Animal Source - Pig caeca content	Uganda	684	2019	Ecuador	traces-0bCFPvQ
SAL_CB0086AA	U3378s	Salmonella enterica	Animal Source - Pig caeca content	Uganda	684	2019	Ecuador	traces-0dLxMyl
SAL_CB0087AA	U3510s (b)	Salmonella enterica	Animal Source - Pig Mesenteric nodes	Anatum	2858	2019	Ecuador	traces-0kprVHu
SAL_CB0089AA	U3516s (a)	Salmonella enterica	Animal Source - Pig caeca content	Typhimurium monophasic	34	2019	Ecuador	traces-0EdpEEv
SAL_CB0090AA	U3516s (b)	Salmonella enterica	Animal Source - Pig Mesenteric nodes	Typhimurium monophasic	34	2019	Ecuador	traces-0hgoZsJ
SAL_CB0092AA	U3519s	Salmonella enterica	Animal Source - Pig caeca content	Typhimurium monophasic	34	2019	Ecuador	traces-0evYJli
SAL_CB0093AA	U3523s	Salmonella enterica	Animal Source - Pig caeca content	Typhimurium monophasic	34	2019	Ecuador	traces-0hSFWsd
SAL_CB0095AA	U3527s	Salmonella enterica	Animal Source - Pig caeca content	Typhimurium monophasic	34	2019	Ecuador	traces-0qMaOAa
SAL_CB0096AA	U3529s	Salmonella enterica	Animal Source - Pig caeca content	Typhimurium monophasic	34	2019	Ecuador	traces-0lZaMVo
SAL_CB0099AA	U3555s	Salmonella enterica	Animal Source - Pig caeca content	Uganda	684	2019	Ecuador	traces-0zwppGc
SAL_CB0100AA	U3557s	Salmonella enterica	Animal Source - Pig caeca content	Uganda	684	2019	Ecuador	traces-0XuVLwX
SAL_CB0101AA	U3572s	Salmonella enterica	Animal Source - Pig caeca content	Derby	40	2019	Ecuador	traces-0yFFwCw
SAL_CB0102AA	U3565s	Salmonella enterica	Animal Source - Pig caeca content	Gaminara	2152	2019	Ecuador	traces-0haLdzP
SAL_CB0103AA	U3570s	Salmonella enterica	Animal Source - Pig caeca content	Uganda	684	2019	Ecuador	traces-0jzPOJE
SAL_CB1137AA	U1850s	Salmonella enterica	Animal Source - Pig Mesenteric nodes	Typhimurium monophasic	19	2018	Ecuador	SRR11014273
SAL_CB1141AA	U1871s	Salmonella enterica	Animal Source - Pig Mesenteric nodes	Typhimurium monophasic	19	2018	Ecuador	SRR11013312
SAL_CB3030AA	Z&Z05S	Salmonella enterica	Animal Source - Poultry carcass	Infantis	32	2018	Ecuador	SRR11109071
SAL_CB3031AA	Z&Z04S	Salmonella enterica	Animal Source - Poultry carcass	Infantis	32	2017	Ecuador	SRR11109072
SAL_CB3032AA	Z&Z03S	Salmonella enterica	Animal Source - Poultry carcass	Infantis	32	2018	Ecuador	SRR11109073
SAL_CB3036AA	Z&Z02S	Salmonella enterica	Animal Source - Poultry carcass	Infantis	32	2016	Ecuador	SRR11109078
SAL_CB3037AA	Z&Z01S	Salmonella enterica	Animal Source - Poultry carcass	Infantis	32	2016	Ecuador	SRR11109079
SAL_CB3102AA	U2451s	Salmonella enterica	Human Source - Feces	Typhimurium monophasic	2379	2018	Ecuador	traces-0IqopiM
SAL_CB3103AA	U113s	Salmonella enterica	Animal Source - Chicken caeca content	Typhimurium	19	2017	Ecuador	traces-0NxTEyJ
SAL_CB3235AA	U719s	Salmonella enterica	Animal Source - Chicken caeca content	Infantis	32	2018	Ecuador	traces-0plUqEu
SAL_CB3928AA	U114s	Salmonella enterica	Animal Source - Chicken caeca content	Enteritidis	11	2017	Ecuador	traces-0ZEJmTj
SAL_CB3929AA	U121s	Salmonella enterica	Animal Source - Poultry carcass	Infantis	32	2017	Ecuador	traces-0SgruGZ
SAL_CB3930AA	U123s	Salmonella enterica	Animal Source - Poultry carcass	Infantis	32	2017	Ecuador	traces-0RXnhLj
SAL_CB3931AA	U127s	Salmonella enterica	Animal Source - Poultry carcass	Infantis	32	2017	Ecuador	traces-0dmEOrm
SAL_CB3932AA	U120s	Salmonella enterica	Animal Source - Poultry carcass	Infantis	32	2017	Ecuador	traces-0AZBeUG
SAL_CB3933AA	U129s	Salmonella enterica	Animal Source - Chicken caeca content	Infantis	32	2017	Ecuador	traces-0dcUFvR
SAL_CB3934AA	U128s	Salmonella enterica	Animal Source - Chicken caeca content	Infantis	32	2017	Ecuador	traces-0CmlkZJ
SAL_CB3935AA	U634s	Salmonella enterica	Animal Source - Poultry carcass	Infantis	32	2017	Ecuador	traces-0JWjMQb
SAL_CB3936AA	U219s	Salmonella enterica	Animal Source - Poultry carcass	Infantis	32	2017	Ecuador	traces-0VFPlxP
SAL_CB3937AA	U638s	Salmonella enterica	Animal Source - Poultry carcass	Infantis	32	2017	Ecuador	traces-0sBNzRk
SAL_CB3938AA	U639s	Salmonella enterica	Animal Source - Poultry carcass	Infantis	32	2017	Ecuador	traces-0orVAvx
SAL_CB3939AA	U666s	Salmonella enterica	Animal Source - Poultry carcass	Infantis	32	2017	Ecuador	traces-0KBFftv
SAL_CB3940AA	U652s	Salmonella enterica	Animal Source - Poultry carcass	Infantis	32	2017	Ecuador	traces-0HbMNgV
SAL_CB3941AA	U676s	Salmonella enterica	Animal Source - Poultry carcass	Infantis	32	2018	Ecuador	traces-0dGPiUe
SAL_CB3942AA	U672s	Salmonella enterica	Animal Source - Chicken caeca content	Infantis	32	2017	Ecuador	traces-0Wlhpzg
SAL_CB3943AA	U679s	Salmonella enterica	Animal Source - Poultry carcass	Infantis	32	2018	Ecuador	traces-0DFHYvq
SAL_CB3944AA	U682s	Salmonella enterica	Animal Source - Poultry carcass	Infantis	32	2018	Ecuador	traces-0CAnJqs
SAL_CB3945AA	U689s	Salmonella enterica	Animal Source - Poultry carcass	Infantis	32	2018	Ecuador	traces-0UVrtrv
SAL_CB3946AA	U684s	Salmonella enterica	Animal Source - Chicken caeca content	Infantis	32	2018	Ecuador	traces-0rIbfNC
SAL_CB3947AA	U692s	Salmonella enterica	Animal Source - Poultry carcass	Infantis	32	2018	Ecuador	traces-0YuFYFI
SAL_CB3948AA	U706s	Salmonella enterica	Animal Source - Chicken caeca content	Infantis	32	2018	Ecuador	traces-0pqIVCp
SAL_CB3949AA	U711s	Salmonella enterica	Animal Source - Poultry carcass	Infantis	32	2018	Ecuador	traces-0dFpcJA
SAL_CB3950AA	U708s	Salmonella enterica	Animal Source - Chicken caeca content	Infantis	32	2018	Ecuador	traces-0gghhuc
SAL_CB3951AA	U707s	Salmonella enterica	Animal Source - Chicken caeca content	Infantis	32	2018	Ecuador	traces-0ZFQbvK
SAL_CB3952AA	U718s	Salmonella enterica	Animal Source - Chicken caeca content	Infantis	32	2018	Ecuador	traces-0HBPjMZ
SAL_CB3953AA	U2406s	Salmonella enterica	Human Source - Feces	Infantis	32	2018	Ecuador	traces-0buQNuF
SAL_CB3954AA	U712s	Salmonella enterica	Animal Source - Poultry carcass	Infantis	32	2018	Ecuador	traces-0kcXXwf
SAL_CB3955AA	U715s	Salmonella enterica	Animal Source - Poultry carcass	Infantis	32	2018	Ecuador	traces-0dsrHzu
SAL_CB3956AA	U2449s	Salmonella enterica	Human Source - Feces	Infantis	32	2018	Ecuador	traces-0dyWOyt
SAL_CB3957AA	U2526s	Salmonella enterica	Human Source - Feces	Enteritidis	11	2018	Ecuador	traces-0epzJBE
SAL_CB3958AA	U2506s	Salmonella enterica	Human Source - Feces	Enteritidis	11	2018	Ecuador	traces-0cHIYUg
SAL_CB3959AA	U2491s	Salmonella enterica	Human Source - Feces	Infantis	32	2018	Ecuador	traces-0gkCgWs
SAL_CB4300AA	U723s	Salmonella enterica	Animal Source - Poultry carcass	Infantis	32	2018	Ecuador	traces-0ZRCrdl
SAL_CB4301AA	U669s	Salmonella enterica	Animal Source - Poultry carcass	Infantis	32	2017	Ecuador	traces-0rjexht
SAL_CB4302AA	U728s	Salmonella enterica	Animal Source - Chicken caeca content	Infantis	32	2018	Ecuador	traces-0YQjIzt
SAL_CB4303AA	U729s	Salmonella enterica	Animal Source - Chicken caeca content	Infantis	32	2018	Ecuador	traces-0CpwquG
SAL_CB4304AA	U758s	Salmonella enterica	Animal Source - Poultry carcass	Infantis	32	2018	Ecuador	traces-0SObrck
SAL_CB4305AA	U762s	Salmonella enterica	Animal Source - Poultry carcass	Infantis	32	2018	Ecuador	traces-0dBUFGy
SAL_CB4306AA	U769s	Salmonella enterica	Animal Source - Poultry carcass	Infantis	32	2018	Ecuador	traces-0UfIGsT
SAL_CB4307AA	U759s	Salmonella enterica	Animal Source - Poultry carcass	Infantis	32	2018	Ecuador	traces-0aiyFKg
SAL_CB4309AA	U773s	Salmonella enterica	Animal Source - Poultry carcass	Infantis	32	2018	Ecuador	traces-0iMSdLP
SAL_CB4310AA	U804s	Salmonella enterica	Animal Source - Poultry carcass	Infantis	32	2018	Ecuador	traces-0UpsHNR
SAL_CB4311AA	U815s	Salmonella enterica	Animal Source - Poultry carcass	Infantis	32	2018	Ecuador	traces-0VlzAXx
SAL_CB4312AA	U806s	Salmonella enterica	Animal Source - Poultry carcass	Infantis	32	2018	Ecuador	traces-0ObfZWb
SAL_CB4314AA	U818s	Salmonella enterica	Animal Source - Poultry carcass	Infantis	32	2018	Ecuador	traces-0omaegJ
SAL_CB4315AA	U860s	Salmonella enterica	Animal Source - Poultry carcass	Infantis	32	2018	Ecuador	traces-0uMUJrr
SAL_CB4316AA	U857s	Salmonella enterica	Animal Source - Poultry carcass	Infantis	32	2018	Ecuador	traces-0LjJwYA
SAL_CB4317AA	U855s	Salmonella enterica	Animal Source - Chicken caeca content	Infantis	32	2018	Ecuador	traces-0KQhSRM
SAL_CB4318AA	U865s	Salmonella enterica	Animal Source - Chicken caeca content	Infantis	32	2018	Ecuador	traces-0gHJTFP
SAL_CB4319AA	U866s	Salmonella enterica	Animal Source - Chicken caeca content	Infantis	32	2018	Ecuador	traces-0uWbrho
SAL_CB4320AA	U869s	Salmonella enterica	Animal Source - Poultry carcass	Infantis	32	2018	Ecuador	traces-0ckWCfc
SAL_CB4321AA	U871s	Salmonella enterica	Animal Source - Poultry carcass	Infantis	32	2018	Ecuador	traces-0jcfbrw
SAL_CB4322AA	U873s	Salmonella enterica	Animal Source - Poultry carcass	Infantis	32	2018	Ecuador	traces-0WtCxgY
SAL_CB4323AA	U878s	Salmonella enterica	Animal Source - Chicken caeca content	Infantis	32	2018	Ecuador	traces-0iIGFwf
SAL_CB4324AA	U880s	Salmonella enterica	Animal Source - Poultry carcass	Infantis	32	2018	Ecuador	traces-0ihidnt
SAL_CB4325AA	U883s	Salmonella enterica	Animal Source - Poultry carcass	Infantis	32	2018	Ecuador	traces-0OpLMOc
SAL_CB4326AA	U885s	Salmonella enterica	Animal Source - Poultry carcass	Infantis	32	2018	Ecuador	traces-0WcpnTn
SAL_CB4327AA	U875s	Salmonella enterica	Animal Source - Chicken caeca content	Enteritidis	11	2018	Ecuador	traces-0QUiukX
SAL_CB4328AA	U888s	Salmonella enterica	Animal Source - Chicken caeca content	Infantis	32	2018	Ecuador	traces-0AoWGnh
SAL_CB4329AA	U890s	Salmonella enterica	Animal Source - Chicken caeca content	Infantis	32	2018	Ecuador	traces-0YkoHtM
SAL_CB4330AA	U889s	Salmonella enterica	Animal Source - Chicken caeca content	Infantis	32	2018	Ecuador	traces-0dZVXOG
SAL_CB4331AA	U895s	Salmonella enterica	Animal Source - Poultry carcass	Infantis	32	2018	Ecuador	traces-0BEoFlX
SAL_CB4332AA	U899s	Salmonella enterica	Animal Source - Poultry carcass	Infantis	32	2018	Ecuador	traces-0HARtOz
SAL_CB4333AA	U897s	Salmonella enterica	Animal Source - Poultry carcass	Infantis	32	2018	Ecuador	traces-0jBkmXg
SAL_CB4334AA	U969s	Salmonella enterica	Animal Source - Chicken caeca content	Infantis	32	2018	Ecuador	traces-0pnWYCl
SAL_CB4335AA	U972s	Salmonella enterica	Animal Source - Poultry carcass	Infantis	32	2018	Ecuador	traces-0FuVPVR
SAL_CB4336AA	U973s	Salmonella enterica	Animal Source - Poultry carcass	Infantis	32	2018	Ecuador	traces-0iHmbxK
SAL_CB4337AA	U976s	Salmonella enterica	Animal Source - Poultry carcass	Infantis	32	2018	Ecuador	traces-0JzjaWf
SAL_CB4338AA	U979s	Salmonella enterica	Animal Source - Chicken caeca content	Infantis	32	2018	Ecuador	traces-0lwjFLj
SAL_CB4339AA	U983s	Salmonella enterica	Animal Source - Poultry carcass	Infantis	32	2018	Ecuador	traces-0awNnVR
SAL_CB4340AA	U986s	Salmonella enterica	Animal Source - Poultry carcass	Infantis	32	2018	Ecuador	traces-0huKwDZ
SAL_CB4341AA	U980s	Salmonella enterica	Animal Source - Chicken caeca content	Infantis	32	2018	Ecuador	traces-0zwmUEz
SAL_CB4342AA	U863s	Salmonella enterica	Animal Source - Poultry carcass	Infantis	32	2018	Ecuador	traces-0TrVqXY
SAL_CB4343AA	U998s	Salmonella enterica	Animal Source - Chicken caeca content	Infantis	32	2018	Ecuador	traces-0JoZkdg
SAL_CB4344AA	U1006s	Salmonella enterica	Animal Source - Poultry carcass	Infantis	32	2018	Ecuador	traces-0bVVkmR
SAL_CB4345AA	U1000s	Salmonella enterica	Animal Source - Chicken caeca content	Infantis	32	2018	Ecuador	traces-0IEqyri
SAL_CB4346AA	U1003s	Salmonella enterica	Animal Source - Poultry carcass	Infantis	32	2018	Ecuador	traces-0ZzagfB
SAL_CB4347AA	U1051s	Salmonella enterica	Animal Source - Poultry carcass	Infantis	32	2018	Ecuador	traces-0jXaChz
SAL_CB4348AA	U1010s	Salmonella enterica	Animal Source - Poultry carcass	Infantis	32	2018	Ecuador	traces-0eihQer
SAL_CB4349AA	U1052s	Salmonella enterica	Animal Source - Poultry carcass	Infantis	32	2018	Ecuador	traces-0iccsWx
SAL_CB4350AA	U1056s	Salmonella enterica	Animal Source - Poultry carcass	Infantis	32	2018	Ecuador	traces-0eJmESk
SAL_CB4351AA	U1019s	Salmonella enterica	Animal Source - Poultry carcass	Infantis	32	2018	Ecuador	traces-0NCorhj
SAL_CB4352AA	U1059s	Salmonella enterica	Animal Source - Chicken caeca content	Infantis	32	2018	Ecuador	traces-0xUwmpt
SAL_CB4353AA	U1066s	Salmonella enterica	Animal Source - Poultry carcass	Infantis	32	2018	Ecuador	traces-0DcgxEj
SAL_CB4354AA	U1071s	Salmonella enterica	Animal Source - Poultry carcass	Infantis	32	2018	Ecuador	traces-0JGkHnp
SAL_CB4355AA	U1068s	Salmonella enterica	Animal Source - Poultry carcass	Infantis	32	2018	Ecuador	traces-0RrMdnX
SAL_CB4356AA	U1092s	Salmonella enterica	Animal Source - Poultry carcass	Infantis	32	2018	Ecuador	traces-0hyDKtL
SAL_CB4357AA	U1111s	Salmonella enterica	Animal Source - Poultry carcass	Infantis	32	2018	Ecuador	traces-0iZSwqx
SAL_CB4358AA	U1119s	Salmonella enterica	Animal Source - Chicken caeca content	Infantis	32	2018	Ecuador	traces-0DIPBqR
SAL_CB4359AA	U1114s	Salmonella enterica	Animal Source - Poultry carcass	Infantis	32	2018	Ecuador	traces-0yqQUzR
SAL_CB4360AA	U1095s	Salmonella enterica	Animal Source - Poultry carcass	Infantis	32	2018	Ecuador	traces-0ZuBtbC
SAL_CB4361AA	U1121s	Salmonella enterica	Animal Source - Chicken caeca content	Infantis	32	2018	Ecuador	traces-0tJzVOq
SAL_CB4362AA	U1128s	Salmonella enterica	Animal Source - Poultry carcass	Infantis	32	2018	Ecuador	traces-0ZOPBxk
SAL_CB4363AA	U1132s	Salmonella enterica	Animal Source - Chicken caeca content	Infantis	32	2018	Ecuador	traces-0SoSQsP
SAL_CB4364AA	U1125s	Salmonella enterica	Animal Source - Poultry carcass	Infantis	32	2018	Ecuador	traces-0fwoebg
SAL_CB4365AA	U1133s	Salmonella enterica	Animal Source - Chicken caeca content	Infantis	32	2018	Ecuador	traces-0NkOPqC
SAL_CB4366AA	U1145s	Salmonella enterica	Animal Source - Chicken caeca content	Infantis	7835	2018	Ecuador	traces-0fQJeTc
SAL_CB4367AA	U1143s	Salmonella enterica	Animal Source - Chicken caeca content	Infantis	32	2018	Ecuador	traces-0jztFTd
SAL_CB4368AA	U1175s	Salmonella enterica	Animal Source - Poultry carcass	Infantis	32	2018	Ecuador	traces-0iCJEtn
SAL_CB4369AA	U1181s	Salmonella enterica	Animal Source - Poultry carcass	Infantis	32	2018	Ecuador	traces-0DrwgDK
SAL_CB4370AA	U1178s	Salmonella enterica	Animal Source - Poultry carcass	Infantis	32	2018	Ecuador	traces-0VeilxT
SAL_CB4371AA	U1187s	Salmonella enterica	Animal Source - Chicken caeca content	Infantis	32	2018	Ecuador	traces-0teIPGn
SAL_CB4372AA	U1192s	Salmonella enterica	Animal Source - Poultry carcass	Infantis	32	2018	Ecuador	traces-0mZaKIw
SAL_CB4373AA	U1193s	Salmonella enterica	Animal Source - Poultry carcass	Enteritidis	11	2018	Ecuador	traces-0GrZVQP
SAL_CB4374AA	U1196s	Salmonella enterica	Animal Source - Poultry carcass	Infantis	32	2018	Ecuador	traces-0eZfXca
SAL_CB4375AA	U1401s	Salmonella enterica	Animal Source - Poultry carcass	Infantis	32	2018	Ecuador	traces-0GsBmfq
SAL_CB4376AA	U1405s	Salmonella enterica	Animal Source - Poultry carcass	Infantis	32	2018	Ecuador	traces-0DweqdK
SAL_CB4377AA	U1407s	Salmonella enterica	Animal Source - Poultry carcass	Infantis	32	2018	Ecuador	traces-0kefKTO
SAL_CB4378AA	U1410s	Salmonella enterica	Animal Source - Chicken caeca content	Infantis	32	2018	Ecuador	traces-0jNNsom
SAL_CB4379AA	U1411s	Salmonella enterica	Animal Source - Chicken caeca content	Infantis	32	2018	Ecuador	traces-0swspLf
SAL_CB4380AA	U1424s	Salmonella enterica	Animal Source - Poultry carcass	Infantis	32	2018	Ecuador	traces-0IsfcKp
SAL_CB4381AA	U1431s	Salmonella enterica	Animal Source - Poultry carcass	Infantis	32	2018	Ecuador	traces-0wmSvqC
SAL_CB4382AA	U1418s	Salmonella enterica	Animal Source - Poultry carcass	Infantis	32	2018	Ecuador	traces-0AkffMR
SAL_CB4383AA	U1432s	Salmonella enterica	Animal Source - Chicken caeca content	Infantis	32	2018	Ecuador	traces-0wfZbyX
SAL_CB4384AA	U1436s	Salmonella enterica	Animal Source - Chicken caeca content	Infantis	32	2018	Ecuador	traces-0fNmmhl
SAL_CB4385AA	U1437s	Salmonella enterica	Animal Source - Poultry carcass	Infantis	32	2018	Ecuador	traces-0KOKaSH
SAL_CB4386AA	U1447s	Salmonella enterica	Animal Source - Poultry carcass	Infantis	32	2018	Ecuador	traces-0xSzKjb
SAL_CB4387AA	U1473s	Salmonella enterica	Animal Source - Poultry carcass	Infantis	32	2018	Ecuador	traces-0HHhEFX
SAL_CB4388AA	U1459s	Salmonella enterica	Animal Source - Poultry carcass	Infantis	32	2018	Ecuador	traces-0vvdRmv
SAL_CB4389AA	U1489s	Salmonella enterica	Animal Source - Poultry carcass	Infantis	32	2018	Ecuador	traces-0FxVUzw
SAL_CB4390AA	U1135s	Salmonella enterica	Animal Source - Poultry carcass	Infantis	32	2018	Ecuador	traces-0FbhCXD
SAL_CB4391AA	U1470s	Salmonella enterica	Animal Source - Poultry carcass	Infantis	32	2018	Ecuador	traces-0ojEjjm
SAL_CB4392AA	U1483s	Salmonella enterica	Animal Source - Poultry carcass	Infantis	32	2018	Ecuador	traces-0JiQJNW
SAL_CB4393AA	U1493s	Salmonella enterica	Animal Source - Poultry carcass	Infantis	32	2018	Ecuador	traces-0YWeNWM
SAL_CB4394AA	U1495s	Salmonella enterica	Animal Source - Poultry carcass	Infantis	32	2018	Ecuador	traces-0effMCE
SAL_CB4395AA	U1506s	Salmonella enterica	Animal Source - Poultry carcass	Infantis	32	2018	Ecuador	traces-0ptTqzb
SAL_CB4396AA	U1508s	Salmonella enterica	Animal Source - Poultry carcass	Infantis	32	2018	Ecuador	traces-0VoJsqx
SAL_CB4397AA	U1672s	Salmonella enterica	Animal Source - Poultry carcass	Infantis	32	2018	Ecuador	traces-0anfcrE
SAL_CB4398AA	U1673s	Salmonella enterica	Animal Source - Poultry carcass	Infantis	32	2018	Ecuador	traces-0KpApzH
SAL_CB4399AA	U1519s	Salmonella enterica	Animal Source - Poultry carcass	Infantis	32	2018	Ecuador	traces-0WBvYGp
SAL_CB4400AA	U1678s	Salmonella enterica	Animal Source - Chicken caeca content	Infantis	32	2018	Ecuador	traces-0vjBXJO
SAL_CB4401AA	U1680s	Salmonella enterica	Animal Source - Poultry carcass	Infantis	32	2018	Ecuador	traces-0kezhkY
SAL_CB4402AA	U1671s	Salmonella enterica	Animal Source - Poultry carcass	Infantis	32	2018	Ecuador	traces-0UznUHi
SAL_CB4403AA	U1682s	Salmonella enterica	Animal Source - Poultry carcass	Infantis	32	2018	Ecuador	traces-0InFoIa
SAL_CB4404AA	U1683s	Salmonella enterica	Animal Source - Poultry carcass	Infantis	32	2018	Ecuador	traces-0MwEzRZ
SAL_CB4405AA	U1686s	Salmonella enterica	Animal Source - Poultry carcass	Infantis	32	2018	Ecuador	traces-0oEhDwx
SAL_CB4406AA	U1505s	Salmonella enterica	Animal Source - Poultry carcass	Infantis	32	2018	Ecuador	traces-0GrNEvB
SAL_CB4407AA	U1688s	Salmonella enterica	Animal Source - Chicken caeca content	Infantis	32	2018	Ecuador	traces-0ppLjwy
SAL_CB4408AA	U1057s	Salmonella enterica	Animal Source - Chicken caeca content	Infantis	32	2018	Ecuador	traces-0YTssMY
SAL_CB7447AA	U2106sa	Salmonella enterica	Animal Source - Pig caeca content	Typhimurium	19	2019	Ecuador	SRR11431708
SAL_CB7513AA	U2104s	Salmonella enterica	Animal Source - Pig Mesenteric nodes	Typhimurium	19	2019	Ecuador	SRR11304993
SAL_CB7514AA	U2102s	Salmonella enterica	Animal Source - Pig Mesenteric nodes	Typhimurium	19	2019	Ecuador	SRR11304984
SAL_CB7517AA	U2099s	Salmonella enterica	Animal Source - Pig Mesenteric nodes	Typhimurium	19	2019	Ecuador	SRR11304981
SAL_CB7518AA	U2103s	Salmonella enterica	Animal Source - Pig Mesenteric nodes	Falkensee	3093	2019	Ecuador	SRR11304980
SAL_CB7519AA	U2062sa	Salmonella enterica	Animal Source - Pig caeca content	Derby	40	2019	Ecuador	SRR11304979
SAL_CB7520AA	U2062sb	Salmonella enterica	Animal Source - Pig Mesenteric nodes	Derby	40	2019	Ecuador	SRR11304978
SAL_CB7521AA	U2068s	Salmonella enterica	Animal Source - Pig caeca content	Muenchen	83	2019	Ecuador	SRR11304977
SAL_CB7523AA	U1896s	Salmonella enterica	Animal Source - Pig Mesenteric nodes	Typhimurium monophasic	2379	2018	Ecuador	SRR11304968
SAL_CB7524AA	U1901s	Salmonella enterica	Animal Source - Pig caeca content	Typhimurium	19	2019	Ecuador	SRR11304907
SAL_CB7527AA	U1895sb	Salmonella enterica	Animal Source - Pig Mesenteric nodes	Derby	40	2018	Ecuador	SRR11304870
SAL_CB7712AA	U3531s	Salmonella enterica	Animal Source - Pig caeca content	Typhimurium monophasic	34	2019	Ecuador	SRR11434850
SAL_CB7717AA	U3552s	Salmonella enterica	Animal Source - Pig Mesenteric nodes	Uganda	684	2019	Ecuador	SRR11434845
SAL_CB7718AA	U3524s	Salmonella enterica	Animal Source - Pig Mesenteric nodes	Typhimurium monophasic	34	2019	Ecuador	SRR11434844
SAL_CB7720AA	U3516sb	Salmonella enterica	Animal Source - Pig Mesenteric nodes	Typhimurium monophasic	34	2019	Ecuador	SRR11434828
SAL_CB7722AA	U3522s	Salmonella enterica	Animal Source - Pig caeca content	Typhimurium	19	2019	Ecuador	SRR11434826
SAL_CB7724AA	U3515s	Salmonella enterica	Animal Source - Pig caeca content	Typhimurium monophasic	34	2019	Ecuador	SRR11434824
SAL_CB7725AA	U3516sa	Salmonella enterica	Animal Source - Pig caeca content	Typhimurium monophasic	34	2019	Ecuador	SRR11434823
SAL_CB7728AA	U2606s	Salmonella enterica	Animal Source - Pig Mesenteric nodes	Infantis	32	2019	Ecuador	SRR11434316
SAL_CB7729AA	U2604s	Salmonella enterica	Animal Source - Pig caeca content	Uganda	684	2019	Ecuador	SRR11434315
SAL_CB7730AA	U2600s	Salmonella enterica	Animal Source - Pig caeca content	Typhimurium	19	2019	Ecuador	SRR11434314
SAL_CB7732AA	U3397s	Salmonella enterica	Animal Source - Pig caeca content	Minnesota	548	2019	Ecuador	SRR11432038
SAL_CB7733AA	U3510sa	Salmonella enterica	Animal Source - Pig caeca content	Uganda	684	2019	Ecuador	SRR11432037
SAL_CB7734AA	U3510sb	Salmonella enterica	Animal Source - Pig Mesenteric nodes	Anatum	2858	2019	Ecuador	SRR11432019
SAL_CB7737AA	U3371sa	Salmonella enterica	Animal Source - Pig caeca content	Uganda	684	2019	Ecuador	SRR11432016
SAL_CB7738AA	U3370sb	Salmonella enterica	Animal Source - Pig Mesenteric nodes	Uganda	684	2019	Ecuador	SRR11432015
SAL_CB7739AA	U3370sa	Salmonella enterica	Animal Source - Pig caeca content	Uganda	684	2019	Ecuador	SRR11432014
SAL_CB7741AA	U3371sb	Salmonella enterica	Animal Source - Pig Mesenteric nodes	Uganda	684	2019	Ecuador	SRR11432012
SAL_CB7742AA	U2582s	Salmonella enterica	Animal Source - Pig caeca content	Javiana	1674	2019	Ecuador	SRR11432010
SAL_CB7745AA	U2106sb	Salmonella enterica	Animal Source - Pig Mesenteric nodes	Infantis	32	2019	Ecuador	SRR11431913
SAL_CB7746AA	U2127s	Salmonella enterica	Animal Source - Pig caeca content	Uganda	684	2019	Ecuador	SRR11431912
SAL_CB7747AA	U2058s	Salmonella enterica	Animal Source - Pig caeca content	Meleagridis	463	2019	Ecuador	SRR11304975
SAL_CB7748AA	U1895sa	Salmonella enterica	Animal Source - Pig caeca content	Meleagridis	463	2018	Ecuador	SRR11304969
SAL_DA0125AA	FDA323923	Salmonella enterica	Food Products - Frozen Shellfish	Javiana	1674	2005	Ecuador	SRR1653380
SAL_DA3955AA	FNE0158	Salmonella enterica	Food Products - Frozen Shellfish	Matopeni	2610	2013	Ecuador	SRR1560608
SAL_DA6131AA	FNE0121	Salmonella enterica	Food Products - Shellfish	Typhimurium	99	2013	Ecuador	SRR1481636
SAL_DA6227AA	FSE0157	Salmonella enterica	Food Products - Shellfish	Albany	292	2011	Ecuador	SRR1427713
SAL_DA6247AA	FSE0123	Salmonella enterica	Food Products - Fruit and Seeds	Hindmarsh	1499	2013	Ecuador	SRR12017247
SAL_DA7862AA	FAR0122	Salmonella enterica	Food Products - Shellfish	Anatum	2858	2013	Ecuador	SRR1263422
SAL_DB7330AA	HD1_268	Salmonella enterica	Animal Source - Chicken skin after chiller	Infantis	32	2016	Ecuador	SRR12277066
SAL_DB7332AA	1CT_212	Salmonella enterica	Animal Source - Chicken caeca content	Infantis	32	2014	Ecuador	SRR12277064
SAL_DB7333AA	FD_326	Salmonella enterica	Animal Source - Chicken skin after chiller	Infantis	32	2016	Ecuador	SRR12277063
SAL_DB7334AA	PD_332	Salmonella enterica	Animal Source - Chicken skin after chiller	Havana	588	2016	Ecuador	SRR12277062
SAL_DB7335AA	HD3_270	Salmonella enterica	Animal Source - Chicken skin after chiller	Infantis	32	2016	Ecuador	SRR12277061
SAL_DB7336AA	1CT0.102	Salmonella enterica	Animal Source - Chicken caeca content	Infantis	32	2014	Ecuador	SRR12277060
SAL_DB7337AA	SFA2_199	Salmonella enterica	Animal Source - Chicken skin before chiller	Infantis	32	2015	Ecuador	SRR12277059
SAL_DB7340AA	BA_317	Salmonella enterica	Animal Source - Chicken skin before chiller	Infantis	32	2016	Ecuador	SRR12277056
SAL_DB7341AA	1CT0.117	Salmonella enterica	Animal Source - Chicken caeca content	Infantis	32	2014	Ecuador	SRR12277055
SAL_DB7342AA	1CT0.142	Salmonella enterica	Animal Source - Chicken caeca content	Infantis	32	2014	Ecuador	SRR12277054
SAL_DB7343AA	RA3_159	Salmonella enterica	Animal Source - Chicken skin before chiller	Infantis	32	2015	Ecuador	SRR12277052
SAL_DB7344AA	S1_b_10	Salmonella enterica	Animal Source - Chicken skin after chiller	Infantis	32	2015	Ecuador	SRR12277051
SAL_DB7345AA	CA2_205	Salmonella enterica	Animal Source - Chicken skin before chiller	Infantis	32	2015	Ecuador	SRR12277050
SAL_DB7346AA	AA_309	Salmonella enterica	Animal Source - Chicken skin before chiller	Infantis	32	2016	Ecuador	SRR12277048
SAL_DB7347AA	1CT_192	Salmonella enterica	Animal Source - Chicken caeca content	Infantis	32	2014	Ecuador	SRR12277046
SAL_DB7348AA	1CT_196	Salmonella enterica	Animal Source - Chicken caeca content	Infantis	32	2014	Ecuador	SRR12277045
SAL_DB7349AA	MD1_183	Salmonella enterica	Animal Source - Chicken skin after chiller	Infantis	32	2015	Ecuador	SRR12277043
SAL_DB7350AA	S1_a_5	Salmonella enterica	Animal Source - Chicken skin after chiller	Infantis	32	2014	Ecuador	SRR12277042
SAL_DB7351AA	HC_132	Salmonella enterica	Food Products - Chicken Feed	Amsterdam	2090	2015	Ecuador	SRR12277041
SAL_DB7353AA	HC_264	Salmonella enterica	Food Products - Chicken Feed	Liverpool	1959	2016	Ecuador	SRR12277038
SAL_DB7354AA	MA1_180	Salmonella enterica	Animal Source - Chicken skin before chiller	Infantis	32	2015	Ecuador	SRR12277036
SAL_DB7355AA	DA_296	Salmonella enterica	Animal Source - Chicken skin before chiller	Infantis	32	2016	Ecuador	SRR12277035
SAL_DB7356AA	1CT_198	Salmonella enterica	Animal Source - Chicken caeca content	Enteritidis	11	2014	Ecuador	SRR12277034
SAL_DB7358AA	2CT_121	Salmonella enterica	Animal Source - Chicken caeca content	Infantis	32	2014	Ecuador	SRR12276131
SAL_DB7359AA	1CT_214	Salmonella enterica	Animal Source - Chicken caeca content	Infantis	32	2014	Ecuador	SRR12276130
SAL_DB7360AA	2CT_123	Salmonella enterica	Animal Source - Chicken caeca content	Infantis	32	2014	Ecuador	SRR12276129
SAL_DB7361AA	1CT0_182	Salmonella enterica	Animal Source - Chicken caeca content	Infantis	32	2014	Ecuador	SRR12275528
SAL_DB7363AA	DA_294	Salmonella enterica	Animal Source - Chicken skin before chiller	Infantis	32	2016	Ecuador	SRR12275526
SAL_DB7364AA	DA_295	Salmonella enterica	Animal Source - Chicken skin before chiller	Infantis	32	2016	Ecuador	SRR12275525
SAL_DB7365AA	AD_313	Salmonella enterica	Animal Source - Chicken skin after chiller	Infantis	32	2016	Ecuador	SRR12275524
SAL_DB7366AA	FA_321	Salmonella enterica	Animal Source - Chicken skin before chiller	Infantis	32	2016	Ecuador	SRR12275523
SAL_DB7367AA	2CT0.099	Salmonella enterica	Animal Source - Chicken caeca content	Infantis	32	2014	Ecuador	SRR12275522
SAL_DB7368AA	6CT_9	Salmonella enterica	Animal Source - Chicken caeca content	Infantis	32	2014	Ecuador	SRR12275521
SAL_DB7369AA	1CT_210	Salmonella enterica	Animal Source - Chicken caeca content	Infantis	32	2014	Ecuador	SRR12275520
SAL_DB7391AA	6CT_10	Salmonella enterica	Animal Source - Chicken caeca content	Infantis	32	2014	Ecuador	SRR12277433
SAL_DB7393AA	FD_324	Salmonella enterica	Animal Source - Chicken skin after chiller	Infantis	32	2016	Ecuador	SRR12277415
SAL_DB7394AA	HC_228	Salmonella enterica	Food Products - Chicken Feed	Amsterdam	2090	2016	Ecuador	SRR12277414
SAL_DB7395AA	BD_319	Salmonella enterica	Animal Source - Chicken skin after chiller	Infantis	32	2016	Ecuador	SRR12277413
SAL_DB7396AA	HA3_212	Salmonella enterica	Animal Source - Chicken skin before chiller	Infantis	32	2015	Ecuador	SRR12277412
SAL_DB7397AA	HS.133	Salmonella enterica	Food Products - Chicken Feed	Amsterdam	2090	2015	Ecuador	SRR12277411
SAL_DB7399AA	FD_325	Salmonella enterica	Animal Source - Chicken skin after chiller	Infantis	32	2016	Ecuador	SRR12277409
SAL_DB7400AA	HA2_266	Salmonella enterica	Animal Source - Chicken skin before chiller	Infantis	32	2016	Ecuador	SRR12277408
SAL_DB7401AA	HC_219	Salmonella enterica	Food Products - Chicken Feed	Amsterdam	2090	2016	Ecuador	SRR12277407
SAL_DB7402AA	HA1_265	Salmonella enterica	Animal Source - Chicken skin before chiller	Infantis	32	2016	Ecuador	SRR12277406
SAL_DB7403AA	HD2_269	Salmonella enterica	Animal Source - Chicken skin after chiller	Infantis	32	2016	Ecuador	SRR12277405
SAL_DB7407AA	HC.111	Salmonella enterica	Food Products - Chicken Feed	Liverpool	1959	2015	Ecuador	SRR12277401
SAL_DB7408AA	AA_310	Salmonella enterica	Animal Source - Chicken skin before chiller	Infantis	32	2016	Ecuador	SRR12277400
SAL_DB7409AA	BA_315	Salmonella enterica	Animal Source - Chicken skin before chiller	Infantis	32	2016	Ecuador	SRR12277399
SAL_DB7410AA	1CTO_183	Salmonella enterica	Animal Source - Chicken caeca content	Infantis	32	2014	Ecuador	SRR12277398
SAL_DB7411AA	PD_331	Salmonella enterica	Animal Source - Chicken skin after chiller	Havana	588	2016	Ecuador	SRR12277068
SAL_FA4862AA	FDA769152-1	Salmonella enterica	Food Products - Frozen Shellfish	Infantis	32	2012	Ecuador	SRR3384028
SAL_FA5184AA	FDA715751 C1-4	Salmonella enterica	Food Products - Frozen Fruit	Oranienburg	23	2011	Ecuador	SRR3379319
SAL_FA6403AA	FDA679474	Salmonella enterica	Food Products - Herbal Product	Agona	13	2011	Ecuador	SRR3489819
SAL_FA7729AA	FDA148505	Salmonella enterica	Food Products - Shellfish	Thompson	2417	2001	Ecuador	SRR3634459
SAL_FA8209AA	FDA662951 1-1	Salmonella enterica	Animal Source - Wild Guinea pig	Typhimurium	19	2010	Ecuador	SRR3721544
SAL_GA1717AA	1350/12	Salmonella enterica	Animal Source - Wild Land iguanas	Abaeeteuba	2041	2003	Ecuador	SRR1840663
SAL_GA3355AA	BCW_2643	Salmonella enterica	Animal Source - Wild Land iguanas	Bardo	45	2003	Ecuador	SRR1118702
SAL_GA3558AA	BCW_2772	Salmonella enterica	Animal Source - Wild Land iguanas	Sandiego	3388	2003	Ecuador	SRR1106426
SAL_GA3565AA	BCW_2760	Salmonella enterica	Animal Source - Wild Land iguanas	Pomona	451	2003	Ecuador	SRR1106433
SAL_GA3579AA	BCW_2744	Salmonella enterica	Animal Source - Wild Land iguanas	Newport	45	2003	Ecuador	SRR1106447
SAL_GA3591AA	BCW_2726	Salmonella enterica	Animal Source - Wild Land iguanas	Manhattan	18	2003	Ecuador	SRR1106459
SAL_HA8290AA	FDA988796-001-001	Salmonella enterica	Food Products - Frozen Shellfish	Weltevreden	365	2016	Ecuador	SRR5132008
SAL_JA4825AA	FDA1007751-S012-001	Salmonella enterica	Animal Source - Wild Guinea pig	Typhimurium (Predicted)	19	2017	Ecuador	SRR5534542
SAL_JA4828AA	FDA1007751-S006-001	Salmonella enterica	Animal Source - Wild Guinea pig	Typhimurium (Predicted)	19	2017	Ecuador	SRR5534539
SAL_JA4829AA	FDA1007751-S013-001	Salmonella enterica	Animal Source - Wild Guinea pig	Typhimurium (Predicted)	19	2017	Ecuador	SRR5534538
SAL_JA4832AA	FDA1007751-S004-001	Salmonella enterica	Animal Source - Wild Guinea pig	Typhimurium (Predicted)	19	2017	Ecuador	SRR5534531
SAL_JA4833AA	FDA1007751-S005-001	Salmonella enterica	Animal Source - Wild Guinea pig	Typhimurium (Predicted)	19	2017	Ecuador	SRR5534530
SAL_JA4836AA	FDA1007751-S003-001	Salmonella enterica	Animal Source - Wild Guinea pig	Typhimurium (Predicted)	19	2017	Ecuador	SRR5534509
SAL_JA4838AA	FDA1007751-S002-001	Salmonella enterica	Animal Source - Wild Guinea pig	Typhimurium (Predicted)	19	2017	Ecuador	SRR5534505
SAL_MA3069AA	FDA576444	Salmonella enterica	Food Products - Frozen Shellfish	Undetermined	644	2009	Ecuador	SRR6207499
SAL_OA9733AA	FDA172114	Salmonella enterica	Animal Source - Wild Guinea pig	Typhimurium (Predicted)	19	2002	Ecuador	SRR6929848
SAL_SA2953AA	MH3-C	Salmonella enterica	Animal Source - Chicken caeca content	Infantis	32	2015	Ecuador	SRR7761143
SAL_SA2954AA	MH3-A3	Salmonella enterica	Animal Source - Chicken skin before chiller	Infantis	32	2015	Ecuador	SRR7761142
SAL_SA2955AA	MH4-Z2	Salmonella enterica	Environment - Poultry house	Infantis	32	2015	Ecuador	SRR7761141
SAL_SA2956AA	MH3-A2	Salmonella enterica	Animal Source - Chicken skin before chiller	Infantis	32	2015	Ecuador	SRR7761021
SAL_SA2957AA	MH4-A3	Salmonella enterica	Animal Source - Chicken skin before chiller	Infantis	32	2015	Ecuador	SRR7761020
SAL_SA2958AA	MH3-A1	Salmonella enterica	Animal Source - Chicken skin before chiller	Infantis	32	2015	Ecuador	SRR7761019
SAL_SA2959AA	MH4-A4	Salmonella enterica	Animal Source - Chicken skin before chiller	Infantis	32	2015	Ecuador	SRR7761018
SAL_SA2960AA	MH3-D3	Salmonella enterica	Animal Source - Chicken skin after chiller	Infantis	32	2015	Ecuador	SRR7760927
SAL_SA2961AA	MH3-D4	Salmonella enterica	Animal Source - Chicken skin after chiller	Infantis	32	2015	Ecuador	SRR7760926
SAL_SA2962AA	MH3-D2	Salmonella enterica	Animal Source - Chicken skin after chiller	Infantis	32	2015	Ecuador	SRR7760925
SAL_SA2963AA	MH3-Z2	Salmonella enterica	Environment - Poultry house	Uganda	684	2015	Ecuador	SRR7760924
SAL_SA2964AA	MH3-Z1	Salmonella enterica	Environment - Poultry house	Infantis	32	2015	Ecuador	SRR7760923
SAL_SA2965AA	MH4-A2	Salmonella enterica	Animal Source - Chicken skin before chiller	Infantis	32	2015	Ecuador	SRR7760922
SAL_SA2966AA	MH3-D1	Salmonella enterica	Animal Source - Chicken skin after chiller	Infantis	32	2015	Ecuador	SRR7760921
SAL_SA3302AA	MH2-Z1	Salmonella enterica	Environment - Poultry house	Infantis	32	2015	Ecuador	SRR7765227
SAL_SA3307AA	O-PNA297	Salmonella enterica	Animal Source - Chicken skin before chiller	Infantis	32	2016	Ecuador	SRR7765222
SAL_SA3309AA	MH2-D1	Salmonella enterica	Animal Source - Chicken skin after chiller	Infantis	32	2015	Ecuador	SRR7765220
SAL_SA3310AA	MH2-A3	Salmonella enterica	Animal Source - Chicken skin before chiller	Infantis	32	2015	Ecuador	SRR7765219
SAL_SA3313AA	MH2-D4	Salmonella enterica	Animal Source - Chicken skin after chiller	Infantis	32	2015	Ecuador	SRR7765216
SAL_SA3314AA	MH1-D4	Salmonella enterica	Animal Source - Chicken skin after chiller	Infantis	32	2015	Ecuador	SRR7765215
SAL_SA3323AA	MH1-A1	Salmonella enterica	Animal Source - Chicken skin before chiller	Infantis	32	2015	Ecuador	SRR7765200
SAL_SA3324AA	2CTA-058	Salmonella enterica	Food Products - Chicken Feed	Infantis	32	2014	Ecuador	SRR7765194
SAL_SA3326AA	MH1-A4	Salmonella enterica	Animal Source - Chicken skin before chiller	Infantis	32	2015	Ecuador	SRR7765184
SAL_SA3328AA	2CTP-0017	Salmonella enterica	Environment - Poultry house	Infantis	19	2015	Ecuador	SRR7765079
SAL_TA6085AA	MA3-182	Salmonella enterica	Animal Source - Chicken skin before chiller	Infantis	32	2015	Ecuador	SRR10267630
SAL_TA6086AA	IA2-175	Salmonella enterica	Animal Source - Chicken skin before chiller	Infantis	32	2015	Ecuador	SRR10267680
SAL_TA6088AA	ZA-271	Salmonella enterica	Environment - Poultry house	Infantis	32	2016	Ecuador	SRR8200851
SAL_TA6090AA	MA2-181	Salmonella enterica	Animal Source - Chicken skin before chiller	Infantis	32	2015	Ecuador	SRR10267677
SAL_TA6092AA	HC-285	Salmonella enterica	Food Products - Chicken Feed	Amsterdam	2090	2016	Ecuador	SRR10267847
SAL_TA6093AA	IA3-176	Salmonella enterica	Animal Source - Chicken skin before chiller	Infantis	32	2015	Ecuador	SRR10267679
SAL_TA6120AA	ZH-248	Salmonella enterica	Environment - Poultry house	Infantis	32	2016	Ecuador	SRR8136967
SAL_TA6139AA	Z-172	Salmonella enterica	Environment - Poultry house	Infantis	32	2015	Ecuador	SRR8136897
SAL_TA6141AA	HC-257	Salmonella enterica	Food Products - Chicken Feed	Infantis	32	2016	Ecuador	SRR8136865
SAL_TA6687AA	IA1-174	Salmonella enterica	Animal Source - Chicken skin before chiller	Infantis	32	2015	Ecuador	SRR8162695
SAL_TA7248AA	Z-188	Salmonella enterica	Environment - Poultry house	Infantis	32	2015	Ecuador	SRR8179893
SAL_TA7251AA	DD-299	Salmonella enterica	Animal Source - Chicken skin after chiller	Infantis	50	2016	Ecuador	SRR8179819
SAL_TA7254AA	AD-312	Salmonella enterica	Animal Source - Chicken skin after chiller	Infantis	32	2016	Ecuador	SRR8180082
SAL_TA7255AA	MD3-185	Salmonella enterica	Animal Source - Chicken skin after chiller	Infantis	32	2015	Ecuador	SRR8180074
SAL_TA7259AA	ZD-291	Salmonella enterica	Environment - Poultry house	Infantis	32	2016	Ecuador	SRR8179968
SAL_TA7265AA	AD-314	Salmonella enterica	Animal Source - Chicken skin after chiller	Infantis	32	2016	Ecuador	SRR8179934
SAL_TA7266AA	MD2-184	Salmonella enterica	Animal Source - Chicken skin after chiller	Infantis	32	2015	Ecuador	SRR8179933
SAL_TA7268AA	AA-311	Salmonella enterica	Animal Source - Chicken skin before chiller	Infantis	32	2016	Ecuador	SRR8179928
SAL_TA7270AA	HC-304	Salmonella enterica	Food Products - Chicken Feed	Amsterdam	2090	2016	Ecuador	SRR8179926
SAL_TA7272AA	HC-220	Salmonella enterica	Food Products - Chicken Feed	Amsterdam	2090	2016	Ecuador	SRR8179910
SAL_TA7274AA	HA1-210	Salmonella enterica	Animal Source - Chicken skin before chiller	Infantis	32	2015	Ecuador	SRR8179906
SAL_TA7275AA	Z-187	Salmonella enterica	Environment - Poultry house	Infantis	32	2015	Ecuador	SRR8179902
SAL_TA7277AA	HD1-213	Salmonella enterica	Animal Source - Chicken skin after chiller	Infantis	32	2015	Ecuador	SRR8179894
SAL_TA7280AA	HC-227	Salmonella enterica	Food Products - Chicken Feed	Infantis	32	2016	Ecuador	SRR8179824
SAL_TA7281AA	ZF-307	Salmonella enterica	Environment - Poultry house	Infantis	32	2016	Ecuador	SRR8179823
SAL_TA7494AA	FA-322	Salmonella enterica	Animal Source - Chicken skin before chiller	Infantis	32	2016	Ecuador	SRR8187237
SAL_TA7495AA	FA-323	Salmonella enterica	Animal Source - Chicken skin before chiller	Infantis	32	2016	Ecuador	SRR8187236
SAL_TA7496AA	S1-b-5	Salmonella enterica	Animal Source - Chicken skin after chiller	Infantis	32	2014	Ecuador	SRR8187231
SAL_TA7497AA	PA-329	Salmonella enterica	Animal Source - Chicken skin before chiller	Infantis	32	2016	Ecuador	SRR8187228
SAL_TA7498AA	PD-330	Salmonella enterica	Animal Source - Chicken skin after chiller	Havana	588	2016	Ecuador	SRR8187221
SAL_TA7499AA	BD-320	Salmonella enterica	Animal Source - Chicken skin after chiller	Infantis	32	2016	Ecuador	SRR8187218
SAL_TA7500AA	BD-318	Salmonella enterica	Animal Source - Chicken skin after chiller	Infantis	32	2016	Ecuador	SRR8187217
SAL_TA7501AA	ZP-334	Salmonella enterica	Environment - Poultry house	Infantis	32	2016	Ecuador	SRR8187213
SAL_TA7502AA	BA-316	Salmonella enterica	Animal Source - Chicken skin before chiller	Infantis	32	2016	Ecuador	SRR8187111
SAL_TA7503AA	S2-b-1	Salmonella enterica	Animal Source - Chicken skin after chiller	Infantis	32	2014	Ecuador	SRR8187109
SAL_TA7504AA	S1-b-6	Salmonella enterica	Animal Source - Chicken skin after chiller	Infantis	32	2014	Ecuador	SRR8187105
SAL_TA9193AA	O-GG193	Salmonella enterica	Environment - Chicken transport paper	Infantis	32	2015	Ecuador	SRR8239409
SAL_TA9194AA	O-ZC167	Salmonella enterica	Environment - Poultry house	Infantis	32	2015	Ecuador	SRR8239408
SAL_TA9195AA	O-ZC164	Salmonella enterica	Environment - Poultry house	Infantis	32	2015	Ecuador	SRR8239407
SAL_TA9196AA	O-ZS216	Salmonella enterica	Environment - Poultry house	Infantis	32	2015	Ecuador	SRR8239406
SAL_TA9197AA	O-ZS218	Salmonella enterica	Environment - Poultry house	Infantis	32	2015	Ecuador	SRR8239405
SAL_TA9198AA	O-ZC169	Salmonella enterica	Environment - Poultry house	Infantis	32	2015	Ecuador	SRR8239404
SAL_TA9199AA	O-ZC163	Salmonella enterica	Environment - Poultry house	Infantis	32	2015	Ecuador	SRR8239403
SAL_TA9200AA	O-ZC162	Salmonella enterica	Environment - Poultry house	Infantis	32	2015	Ecuador	SRR8239402
SAL_TA9201AA	O-ZC161	Salmonella enterica	Environment - Poultry house	Infantis	32	2015	Ecuador	SRR8239401
SAL_TA9202AA	O-ZS214	Salmonella enterica	Environment - Poultry house	Infantis	32	2015	Ecuador	SRR8239400
SAL_TA9203AA	O-ZS222	Salmonella enterica	Environment - Poultry house	Infantis	32	2015	Ecuador	SRR8239399
SAL_TA9204AA	O-PA115	Salmonella enterica	Food Products - Chicken Feed	Mbandaka	413	2015	Ecuador	SRR8239398
SAL_TA9205AA	O-ZC166	Salmonella enterica	Environment - Poultry house	Infantis	32	2015	Ecuador	SRR8239397
SAL_TA9206AA	O-ZS223	Salmonella enterica	Environment - Poultry house	Infantis	32	2015	Ecuador	SRR8239396
SAL_TA9690AA	O-ZS224	Salmonella enterica	Environment - Poultry house	Infantis	32	2015	Ecuador	SRR8297459
SAL_TA9693AA	O-ZS217	Salmonella enterica	Environment - Poultry house	Infantis	32	2015	Ecuador	SRR8258305
SAL_TA9697AA	FDA405229	Salmonella enterica	Food Products - Chicken Feed	Typhimurium	19	2007	Ecuador	SRR8258301
SAL_TA9922AA	U822s	Salmonella enterica	Food Products - Chicken Feed	Infantis	32	2017	Ecuador	SRR8266241
SAL_UA2241AA	O-ZG255	Salmonella enterica	Environment - Poultry house	Infantis	32	2015	Ecuador	SRR8282894
SAL_UA2242AA	O-ZG246	Salmonella enterica	Environment - Poultry house	Amsterdam	2090	2015	Ecuador	SRR8282893
SAL_UA2244AA	O-ZG252	Salmonella enterica	Environment - Poultry house	Infantis	32	2015	Ecuador	SRR8282891
SAL_UA2245AA	O-ZS227	Salmonella enterica	Environment - Poultry house	Infantis	32	2015	Ecuador	SRR8282876
SAL_UA2246AA	O-PGA275	Salmonella enterica	Animal Source - Chicken skin before chiller	Infantis	32	2016	Ecuador	SRR8282875
SAL_UA2247AA	O-CS267	Salmonella enterica	Animal Source - Chicken caeca content	Infantis	32	2015	Ecuador	SRR8282874
SAL_UA2248AA	O-ZG253	Salmonella enterica	Environment - Poultry house	Infantis	32	2015	Ecuador	SRR8282873
SAL_UA2249AA	O-PSA259	Salmonella enterica	Animal Source - Chicken skin before chiller	Infantis	32	2015	Ecuador	SRR8282872
SAL_UA2250AA	O-PGA274	Salmonella enterica	Animal Source - Chicken skin before chiller	Infantis	32	2016	Ecuador	SRR8282871
SAL_UA2252AA	O-PSA261	Salmonella enterica	Animal Source - Chicken skin before chiller	Infantis	32	2015	Ecuador	SRR8282869
SAL_UA2253AA	O-ZG254	Salmonella enterica	Environment - Poultry house	Infantis	32	2015	Ecuador	SRR8282868
SAL_UA2254AA	O-PGD280	Salmonella enterica	Animal Source - Chicken skin after chiller	Infantis	32	2016	Ecuador	SRR8282867
SAL_UA2256AA	O-PSA260	Salmonella enterica	Animal Source - Chicken skin before chiller	Infantis	32	2015	Ecuador	SRR8282858
SAL_UA2257AA	O-CG281	Salmonella enterica	Animal Source - Chicken caeca content	Infantis	32	2016	Ecuador	SRR8282856
SAL_UA2259AA	O-PSA258	Salmonella enterica	Animal Source - Chicken skin before chiller	Infantis	32	2015	Ecuador	SRR8282854
SAL_UA2260AA	O-PSA257	Salmonella enterica	Animal Source - Chicken skin before chiller	Infantis	32	2015	Ecuador	SRR8282853
SAL_UA2262AA	O-PGA273	Salmonella enterica	Animal Source - Chicken skin before chiller	Infantis	32	2016	Ecuador	SRR8282851
SAL_UA2263AA	O-ZG245	Salmonella enterica	Environment - Poultry house	Infantis	32	2015	Ecuador	SRR8282850
SAL_UA3544AA	PA-340	Salmonella enterica	Animal Source - Chicken skin before chiller	Infantis	32	2016	Ecuador	SRR8297597
SAL_UA3545AA	MH6-D2	Salmonella enterica	Animal Source - Chicken skin after chiller	Infantis	32	2015	Ecuador	SRR8297596
SAL_UA3546AA	O-PND303	Salmonella enterica	Animal Source - Chicken skin after chiller	Infantis	32	2016	Ecuador	SRR8297595
SAL_UA3547AA	MH6-D3	Salmonella enterica	Animal Source - Chicken skin after chiller	Infantis	32	2015	Ecuador	SRR8297590
SAL_UA3548AA	O-PND302	Salmonella enterica	Animal Source - Chicken skin after chiller	Infantis	32	2016	Ecuador	SRR8297589
SAL_UA3549AA	PD-343	Salmonella enterica	Animal Source - Chicken skin after chiller	Infantis	32	2016	Ecuador	SRR8297587
SAL_UA3551AA	MH6-D4	Salmonella enterica	Animal Source - Chicken skin after chiller	Infantis	32	2015	Ecuador	SRR8297580
SAL_UA3552AA	O-PPA305	Salmonella enterica	Animal Source - Chicken skin after chiller	Infantis	32	2016	Ecuador	SRR8297579
SAL_UA3553AA	O-PPA306	Salmonella enterica	Animal Source - Chicken skin after chiller	Infantis	32	2016	Ecuador	SRR8297578
SAL_UA3554AA	O-PPD313	Salmonella enterica	Animal Source - Chicken skin after chiller	Infantis	32	2016	Ecuador	SRR8297577
SAL_UA3555AA	O-PPA308	Salmonella enterica	Animal Source - Chicken skin after chiller	Infantis	32	2016	Ecuador	SRR8297576
SAL_UA3556AA	MH4-D1	Salmonella enterica	Animal Source - Chicken skin after chiller	Infantis	32	2015	Ecuador	SRR8297575
SAL_UA3557AA	O-PNA295	Salmonella enterica	Animal Source - Chicken skin before chiller	Infantis	32	2016	Ecuador	SRR8297574
SAL_UA3558AA	MH5-D3	Salmonella enterica	Animal Source - Chicken skin after chiller	Infantis	32	2015	Ecuador	SRR8297573
SAL_UA3559AA	HS-126	Salmonella enterica	Food Products - Chicken Feed	Amsterdam	2090	2015	Ecuador	SRR8297572
SAL_UA3560AA	O-PCA230	Salmonella enterica	Animal Source - Chicken skin before chiller	Infantis	32	2015	Ecuador	SRR8297571
SAL_UA3561AA	HC-246	Salmonella enterica	Food Products - Chicken Feed	Amsterdam	2090	2016	Ecuador	SRR8297570
SAL_UA3562AA	MH4-D3	Salmonella enterica	Animal Source - Chicken skin after chiller	Infantis	32	2015	Ecuador	SRR8297569
SAL_UA3563AA	MH5-D4	Salmonella enterica	Animal Source - Chicken skin after chiller	Infantis	32	2015	Ecuador	SRR8297568
SAL_UA3564AA	MH5-Z2	Salmonella enterica	Environment - Poultry house	Infantis	32	2015	Ecuador	SRR8297567
SAL_UA3565AA	O-PCA228	Salmonella enterica	Animal Source - Chicken skin before chiller	Infantis	32	2015	Ecuador	SRR8297565
SAL_UA3566AA	HC-232	Salmonella enterica	Food Products - Chicken Feed	Amsterdam	2090	2016	Ecuador	SRR8297564
SAL_UA3567AA	MH5-D2	Salmonella enterica	Animal Source - Chicken skin after chiller	Infantis	32	2015	Ecuador	SRR8297563
SAL_UA3568AA	O-PCA232	Salmonella enterica	Animal Source - Chicken skin before chiller	Infantis	32	2015	Ecuador	SRR8297561
SAL_UA3569AA	MH5-Z1	Salmonella enterica	Environment - Poultry house	Infantis	32	2015	Ecuador	SRR8297560
SAL_UA3570AA	O-PCD235	Salmonella enterica	Animal Source - Chicken skin after chiller	Infantis	32	2015	Ecuador	SRR8297559
SAL_UA3571AA	O-ZP282	Salmonella enterica	Environment - Poultry house	Infantis	32	2016	Ecuador	SRR8297558
SAL_UA3572AA	HC-086	Salmonella enterica	Food Products - Chicken Feed	Amsterdam	2090	2015	Ecuador	SRR8297485
SAL_UA3573AA	Z-146	Salmonella enterica	Environment - Poultry house	Infantis	32	2015	Ecuador	SRR8297484
SAL_UA3574AA	MH6-A4	Salmonella enterica	Animal Source - Chicken skin before chiller	Infantis	32	2015	Ecuador	SRR8297483
SAL_UA3575AA	O-ZP288	Salmonella enterica	Environment - Poultry house	Infantis	32	2016	Ecuador	SRR8297482
SAL_UA3576AA	HC-130	Salmonella enterica	Food Products - Chicken Feed	Amsterdam	2090	2015	Ecuador	SRR8297481
SAL_UA3577AA	MH5-D1	Salmonella enterica	Animal Source - Chicken skin after chiller	Infantis	32	2015	Ecuador	SRR8297480
SAL_UA3578AA	MH6-D1	Salmonella enterica	Animal Source - Chicken skin after chiller	Infantis	32	2015	Ecuador	SRR8297479
SAL_UA3579AA	MH5-A3	Salmonella enterica	Animal Source - Chicken skin before chiller	Infantis	32	2015	Ecuador	SRR8297478
SAL_UA3580AA	HC-087	Salmonella enterica	Food Products - Chicken Feed	Amsterdam	2090	2015	Ecuador	SRR8297477
SAL_UA3581AA	O-PNA298	Salmonella enterica	Animal Source - Chicken skin before chiller	Infantis	32	2016	Ecuador	SRR8297476
SAL_UA3582AA	MH5-A2	Salmonella enterica	Animal Source - Chicken skin before chiller	Infantis	32	2015	Ecuador	SRR8297474
SAL_UA3583AA	MH5-A1	Salmonella enterica	Animal Source - Chicken skin before chiller	Infantis	32	2015	Ecuador	SRR8297473
SAL_UA3584AA	O-ZP287	Salmonella enterica	Environment - Poultry house	Infantis	32	2016	Ecuador	SRR8297472
SAL_UA3585AA	O-PND301	Salmonella enterica	Animal Source - Chicken skin after chiller	Infantis	32	2016	Ecuador	SRR8943526
SAL_UA3586AA	MH6-Z2	Salmonella enterica	Environment - Poultry house	Infantis	32	2015	Ecuador	SRR8297470
SAL_UA3587AA	MH6-C	Salmonella enterica	Animal Source - Chicken caeca content	Infantis	32	2015	Ecuador	SRR8297469
SAL_UA3588AA	HC-128	Salmonella enterica	Food Products - Chicken Feed	Liverpool	1959	2015	Ecuador	SRR8297468
SAL_UA3589AA	MH5-C	Salmonella enterica	Animal Source - Chicken caeca content	Infantis	32	2015	Ecuador	SRR8297467
SAL_UA3590AA	Z-148	Salmonella enterica	Environment - Poultry house	Infantis	32	2015	Ecuador	SRR8297466
SAL_UA3591AA	MH5-A4	Salmonella enterica	Animal Source - Chicken skin before chiller	Infantis	32	2015	Ecuador	SRR8297465
SAL_UA3593AA	O-ZP290	Salmonella enterica	Environment - Poultry house	Infantis	32	2016	Ecuador	SRR8297461
SAL_UA3685AA	2CTA-056	Salmonella enterica	Food Products - Chicken Feed	Liverpool	1959	2014	Ecuador	SRR8297618
SAL_UA4890AA	O-PNA296	Salmonella enterica	Animal Source - Chicken skin before chiller	Infantis	32	2016	Ecuador	SRR8306822
SAL_UA4891AA	O-ZS226	Salmonella enterica	Environment - Poultry house	Infantis	32	2015	Ecuador	SRR8306821
SAL_UA4898AA	O-PNA294	Salmonella enterica	Animal Source - Chicken skin before chiller	Infantis	32	2016	Ecuador	SRR8306814
SAL_UA4902AA	O-PPD312	Salmonella enterica	Animal Source - Chicken skin after chiller	Infantis	32	2016	Ecuador	SRR8306810
SAL_UA4905AA	O-PND300	Salmonella enterica	Animal Source - Chicken skin after chiller	Infantis	32	2016	Ecuador	SRR8306807
SAL_UA4913AA	O-PPA309	Salmonella enterica	Animal Source - Chicken skin after chiller	Infantis	32	2016	Ecuador	SRR8306798
SAL_UA4920AA	O-PGD276	Salmonella enterica	Animal Source - Chicken skin after chiller	Infantis	32	2016	Ecuador	SRR8306791
SAL_UA4927AA	O-PGD278	Salmonella enterica	Animal Source - Chicken skin after chiller	Infantis	32	2016	Ecuador	SRR8306784
SAL_UA4928AA	O-PCD237	Salmonella enterica	Animal Source - Chicken skin after chiller	Infantis	32	2015	Ecuador	SRR8306782
SAL_UA4939AA	O-PCA231	Salmonella enterica	Animal Source - Chicken skin before chiller	Infantis	32	2015	Ecuador	SRR8306770
SAL_UA4940AA	O-PND299	Salmonella enterica	Animal Source - Chicken skin after chiller	Infantis	32	2016	Ecuador	SRR8306769
SAL_UA4941AA	O-PCD233	Salmonella enterica	Animal Source - Chicken skin after chiller	Infantis	32	2015	Ecuador	SRR8306768
SAL_UA7505AA	S1-a-11	Salmonella enterica	Animal Source - Chicken skin after chiller	Infantis	32	2015	Ecuador	SRR8435791
SAL_UA7507AA	C-a-12	Salmonella enterica	Animal Source - Chicken caeca content	Infantis	32	2015	Ecuador	SRR8435789
SAL_UA7513AA	S1-b-11	Salmonella enterica	Animal Source - Chicken skin after chiller	Infantis	32	2015	Ecuador	SRR8435780
SAL_UA7521AA	C-a-10	Salmonella enterica	Animal Source - Chicken caeca content	Infantis	32	2015	Ecuador	SRR8435772
SAL_UA7526AA	C-a-11	Salmonella enterica	Animal Source - Chicken caeca content	Infantis	32	2015	Ecuador	SRR8435767
SAL_UA7527AA	S1-a-12	Salmonella enterica	Animal Source - Chicken skin after chiller	Infantis	32	2015	Ecuador	SRR8435766
SAL_UA7529AA	S1-b-12	Salmonella enterica	Animal Source - Chicken skin after chiller	Infantis	32	2015	Ecuador	SRR8435763
SAL_UA7530AA	S1-a-6	Salmonella enterica	Animal Source - Chicken skin after chiller	Infantis	32	2014	Ecuador	SRR8435743
SAL_UA7531AA	S2-a-1	Salmonella enterica	Animal Source - Chicken skin after chiller	Infantis	32	2014	Ecuador	SRR8435742
SAL_UA7532AA	C-a-1	Salmonella enterica	Animal Source - Chicken caeca content	Infantis	32	2014	Ecuador	SRR8435737
SAL_UA7535AA	S1-a-10	Salmonella enterica	Animal Source - Chicken skin after chiller	Infantis	32	2015	Ecuador	SRR8435730
SAL_UA7539AA	2CT0-115	Salmonella enterica	Animal Source - Chicken caeca content	Infantis	32	2014	Ecuador	SRR8435725
SAL_UA7540AA	2CT0-081	Salmonella enterica	Animal Source - Chicken caeca content	Infantis	32	2013	Ecuador	SRR8435724
SAL_UA7543AA	C-a-6	Salmonella enterica	Animal Source - Chicken caeca content	Infantis	32	2014	Ecuador	SRR8435721
SAL_VA0514AA	FSLR9-4349	Salmonella enterica	Human Source - Clinical	Enteritidis	11	2015	Ecuador	SRR8502816
SAL_VA0523AA	FSLR9-4355	Salmonella enterica	Human Source - Clinical	Enteritidis	11	2015	Ecuador	SRR8502804
SAL_WA1371AA	3CT0-008	Salmonella enterica	Animal Source - Chicken caeca content	Infantis	32	2014	Ecuador	SRR8728109
SAL_WA1378AA	6CT-12	Salmonella enterica	Animal Source - Chicken caeca content	Infantis	32	2014	Ecuador	SRR8728099
SAL_WA1388AA	1CTO-106	Salmonella enterica	Animal Source - Chicken caeca content	Enteritidis	11	2014	Ecuador	SRR8728069
SAL_WA1389AA	1CT0-076	Salmonella enterica	Animal Source - Chicken caeca content	Enteritidis	11	2014	Ecuador	SRR8728068
SAL_WA1391AA	1CT0-163	Salmonella enterica	Animal Source - Chicken caeca content	Infantis	32	2014	Ecuador	SRR8728066
SAL_WA1395AA	6CT0-002	Salmonella enterica	Animal Source - Chicken caeca content	Infantis	32	2014	Ecuador	SRR8728062
SAL_WA1396AA	1CT-189	Salmonella enterica	Animal Source - Chicken caeca content	Infantis	32	2014	Ecuador	SRR8728061
SAL_WA8125AA	Z-168	Salmonella enterica	Environment - Poultry house	Infantis	32	2015	Ecuador	SRR9028904
SAL_WA8128AA	Z-142	Salmonella enterica	Environment - Poultry house	Albany	292	2015	Ecuador	SRR9028897
SAL_WA8129AA	ZA-275	Salmonella enterica	Environment - Poultry house	Infantis	32	2016	Ecuador	SRR9028896
SAL_WA8159AA	Z-192	Salmonella enterica	Environment - Poultry house	Infantis	32	2015	Ecuador	SRR9029544
SAL_WA8161AA	Z-190	Salmonella enterica	Environment - Poultry house	Liverpool	1959	2015	Ecuador	SRR9029522
SAL_WA8164AA	Z-186	Salmonella enterica	Environment - Poultry house	Infantis	32	2015	Ecuador	SRR9029470
SAL_WA8170AA	ZH-252	Salmonella enterica	Environment - Poultry house	Infantis	32	2016	Ecuador	SRR9029463
SAL_WA8172AA	ZH-251	Salmonella enterica	Environment - Poultry house	Infantis	32	2016	Ecuador	SRR9029460
SAL_WA8179AA	ZH-250	Salmonella enterica	Environment - Poultry house	Infantis	32	2016	Ecuador	SRR9029445
SAL_WA8188AA	ZA-272	Salmonella enterica	Environment - Poultry house	Infantis	32	2016	Ecuador	SRR9029420
SAL_WA8191AA	Z-173	Salmonella enterica	Environment - Poultry house	Infantis	32	2015	Ecuador	SRR9029412
SAL_WA8437AA	ZP-337	Salmonella enterica	Animal Source - Chicken Cloacal swab	Infantis	32	2017	Ecuador	SRR9051988
SAL_WA8438AA	1CT0-029	Salmonella enterica	Animal Source - Chicken caeca content	Enteritidis	11	2014	Ecuador	SRR9051987
SAL_WA8439AA	ZA-276	Salmonella enterica	Animal Source - Chicken Cloacal swab	Infantis	32	2017	Ecuador	SRR9051982
SAL_WA8440AA	1CT0-028	Salmonella enterica	Animal Source - Chicken caeca content	Enteritidis	11	2014	Ecuador	SRR9051980
SAL_WA8441AA	C-a-5	Salmonella enterica	Animal Source - Chicken caeca content	Infantis	32	2014	Ecuador	SRR9051978
SAL_WA8442AA	ZF-305	Salmonella enterica	Animal Source - Chicken Cloacal swab	Infantis	32	2017	Ecuador	SRR9051975
SAL_WA8443AA	ZP-333	Salmonella enterica	Animal Source - Chicken Cloacal swab	Havana	588	2017	Ecuador	SRR9051973
SAL_WA8445AA	ZP-335	Salmonella enterica	Animal Source - Chicken Cloacal swab	Infantis	32	2017	Ecuador	SRR9051950
SAL_WA8643AA	ZD-288	Salmonella enterica	Animal Source - Chicken Cloacal swab	Infantis	32	2017	Ecuador	SRR9052843
SAL_WA8644AA	ZA-277	Salmonella enterica	Animal Source - Chicken Cloacal swab	Infantis	32	2017	Ecuador	SRR9052491
SAL_WA8646AA	ZD-286	Salmonella enterica	Animal Source - Chicken Cloacal swab	Saintpaul	50	2017	Ecuador	SRR9052486
SAL_WA8650AA	ZD-292	Salmonella enterica	Animal Source - Chicken Cloacal swab	Infantis	32	2017	Ecuador	SRR9052479
SAL_WA8651AA	ZD-289	Salmonella enterica	Animal Source - Chicken Cloacal swab	Infantis	32	2017	Ecuador	SRR9052478
SAL_WA8652AA	ZD-290	Salmonella enterica	Animal Source - Chicken Cloacal swab	Infantis	32	2017	Ecuador	SRR9052477
SAL_WA8653AA	ZD-287	Salmonella enterica	Animal Source - Chicken Cloacal swab	Muenchen	83	2017	Ecuador	SRR9052473
SAL_XA6444AA	2CTA-119	Salmonella enterica	Food Products - Chicken Feed	Soerenga	1659	2014	Ecuador	SRR9335739
SAL_XA6445AA	MH2-A1	Salmonella enterica	Animal Source - Chicken skin before chiller	Infantis	32	2015	Ecuador	SRR9335738
SAL_XA6446AA	2CTA-159	Salmonella enterica	Food Products - Chicken Feed	Liverpool	1959	2015	Ecuador	SRR9335737
SAL_XA6447AA	3CT0-019	Salmonella enterica	Animal Source - Chicken caeca content	Infantis	32	2013	Ecuador	SRR9335735
SAL_XA6448AA	MH4-D4	Salmonella enterica	Animal Source - Chicken skin after chiller	Infantis	32	2015	Ecuador	SRR9335734
SAL_XA6449AA	2CTA-088	Salmonella enterica	Food Products - Chicken Feed	Liverpool	1959	2014	Ecuador	SRR9335733
SAL_XA6451AA	HC-106	Salmonella enterica	Food Products - Chicken Feed	Amsterdam	2090	2015	Ecuador	SRR9335731
SAL_XA6465AA	5CT0-006	Salmonella enterica	Animal Source - Chicken caeca content	Infantis	32	2013	Ecuador	SRR9335714
SAL_XA6467AA	MH4-D2	Salmonella enterica	Animal Source - Chicken skin after chiller	Infantis	32	2015	Ecuador	SRR9335711
SAL_XA6470AA	2CTA-170	Salmonella enterica	Food Products - Chicken Feed	Liverpool	1959	2015	Ecuador	SRR9335707
SAL_XA6472AA	MH6-A1	Salmonella enterica	Animal Source - Chicken skin before chiller	Infantis	32	2015	Ecuador	SRR9335702
SAL_XA6475AA	MH6-A3	Salmonella enterica	Animal Source - Chicken skin before chiller	Infantis	32	2015	Ecuador	SRR9335613
SAL_XA6477AA	MH6-A2	Salmonella enterica	Animal Source - Chicken skin before chiller	Infantis	32	2015	Ecuador	SRR9335611
SAL_XA6479AA	MH4-A1	Salmonella enterica	Animal Source - Chicken skin before chiller	Infantis	32	2015	Ecuador	SRR9335609
SAL_XA6482AA	1CT0-158	Salmonella enterica	Animal Source - Chicken caeca content	Infantis	32	2014	Ecuador	SRR9335603
SAL_XA6483AA	1CT0-157	Salmonella enterica	Animal Source - Chicken caeca content	Infantis	32	2014	Ecuador	SRR9335601
SAL_XA6489AA	1CT0-162	Salmonella enterica	Animal Source - Chicken caeca content	Infantis	32	2014	Ecuador	SRR9335590
SAL_XA6494AA	1CT0-180	Salmonella enterica	Animal Source - Chicken caeca content	Infantis	32	2014	Ecuador	SRR9335569
SAL_XA6498AA	6CTO-7	Salmonella enterica	Animal Source - Chicken caeca content	Infantis	32	2014	Ecuador	SRR9335565
SAL_XA6503AA	2CT0-117	Salmonella enterica	Animal Source - Chicken caeca content	Infantis	32	2014	Ecuador	SRR9335558
SAL_XA6507AA	3CT0-029	Salmonella enterica	Animal Source - Chicken caeca content	Infantis	32	2014	Ecuador	SRR9335554
SAL_XA6511AA	3CT0-031	Salmonella enterica	Animal Source - Chicken caeca content	Infantis	32	2014	Ecuador	SRR9335548
SAL_XA6512AA	4CT0-015	Salmonella enterica	Animal Source - Chicken caeca content	Infantis	32	2014	Ecuador	SRR9335546
SAL_XA6517AA	2CTA-040	Salmonella enterica	Food Products - Chicken Feed	Infantis	32	2014	Ecuador	SRR9335539
SAL_XA6518AA	4CT0-016	Salmonella enterica	Animal Source - Chicken caeca content	Infantis	32	2014	Ecuador	SRR9335536
SAL_XA6519AA	2CT0-109	Salmonella enterica	Animal Source - Chicken caeca content	Infantis	32	2014	Ecuador	SRR9335535
SAL_XA6520AA	6CT0-006	Salmonella enterica	Animal Source - Chicken caeca content	Infantis	32	2014	Ecuador	SRR9335534
SAL_XA6521AA	3CT0-016	Salmonella enterica	Animal Source - Chicken caeca content	Infantis	32	2013	Ecuador	SRR9335533
SAL_XA6523AA	1CT0-052	Salmonella enterica	Animal Source - Chicken caeca content	Enteritidis	11	2013	Ecuador	SRR9335531
SAL_XA6527AA	1CT0-058	Salmonella enterica	Animal Source - Chicken caeca content	Enteritidis	11	2013	Ecuador	SRR9335527
SAL_XA6528AA	2CTA-022	Salmonella enterica	Food Products - Chicken Feed	Amsterdam	2090	2014	Ecuador	SRR9335525
SAL_XA6532AA	G17A	Salmonella enterica	Animal Source - Chicken caeca content	Infantis	32	2016	Ecuador	SRR9335520
SAL_XA6542AA	1CT0-074	Salmonella enterica	Animal Source - Chicken caeca content	Infantis	32	2013	Ecuador	SRR9335503
SAL_ZA7564AA	2CT0.115	Salmonella enterica	Animal Source - Chicken caeca content	Infantis	32	2014	Ecuador	traces-0eljPmn
SAL_ZA7565AA	1CT0.163	Salmonella enterica	Animal Source - Chicken caeca content	Infantis	32	2014	Ecuador	traces-0sfOZmT
SAL_ZA7566AA	3CT0.008	Salmonella enterica	Animal Source - Chicken caeca content	Infantis	32	2013	Ecuador	traces-0EaLcSE
SAL_ZA7567AA	1CT0.076	Salmonella enterica	Animal Source - Chicken caeca content	Enteritidis	11	2013	Ecuador	traces-0hHSJTJ
SAL_ZA7568AA	6CT0.002	Salmonella enterica	Animal Source - Chicken caeca content	Infantis	32	2014	Ecuador	traces-0UlEndy
SAL_ZA7569AA	2CT0.081	Salmonella enterica	Animal Source - Chicken caeca content	Infantis	32	2013	Ecuador	traces-0jDkVVU
SAL_ZA7570AA	6CT.12	Salmonella enterica	Animal Source - Chicken caeca content	Infantis	32	2014	Ecuador	traces-0aTOmmp
SAL_ZA7571AA	1CT.189	Salmonella enterica	Animal Source - Chicken caeca content	Infantis	32	2014	Ecuador	traces-0XkDQDr
SAL_ZA7572AA	1CTO.106	Salmonella enterica	Animal Source - Chicken caeca content	Enteritidis	11	2014	Ecuador	traces-0hYkmqb
SAL_ZA7573AA	FC-Y-11	Salmonella enterica	Animal Source - Wild Duck Cloacal swabs	Infantis	32	2017	Ecuador	traces-0CadBDF
SAL_ZA7574AA	CN-Y-11	Salmonella enterica	Animal Source - Wild Duck Cloacal swabs	Infantis	32	2017	Ecuador	traces-0vYnhBI
SAL_ZA7575AA	FC-Y-07	Salmonella enterica	Animal Source - Wild Duck Cloacal swabs	Newport	45	2017	Ecuador	traces-0jJtSgt
SAL_ZA7576AA	G3A	Salmonella enterica	Animal Source - Chicken caeca content	Infantis	32	2016	Ecuador	traces-0xBlQkt
SAL_ZA7577AA	G10A	Salmonella enterica	Animal Source - Chicken caeca content	Schwarzengrund	96	2016	Ecuador	traces-0PYJKIL
SAL_ZA7578AA	G11A	Salmonella enterica	Animal Source - Chicken caeca content	Schwarzengrund	96	2016	Ecuador	traces-0EaZlTX
SAL_ZA7579AA	G13A	Salmonella enterica	Animal Source - Chicken caeca content	Infantis	32	2016	Ecuador	traces-0foDnQO
SAL_ZA7580AA	G12A	Salmonella enterica	Animal Source - Chicken caeca content	Infantis	32	2016	Ecuador	traces-0FXHcdF
SAL_ZA7581AA	G15A	Salmonella enterica	Animal Source - Chicken caeca content	Infantis	32	2016	Ecuador	traces-0bfqCZP
SAL_ZA7582AA	U695s	Salmonella enterica	Animal Source - Guinea pig Organs	Typhimurium	1649	2017	Ecuador	traces-0kirmms
SAL_ZA7584AA	U696s	Salmonella enterica	Animal Source - Guinea pig Organs	Typhimurium	1649	2017	Ecuador	traces-0PIDWDO
SAL_ZA7585AA	U697s	Salmonella enterica	Animal Source - Guinea pig Organs	Typhimurium	1649	2017	Ecuador	traces-0hgDIWS
SAL_ZA7586AA	U019s	Salmonella enterica	Environment - Environment - Handlebar of supermarket cart	Infantis	32	2017	Ecuador	traces-0cKarrp
SAL_ZA7587AA	U168s	Salmonella enterica	Animal Source - Wild Duck Cloacal swabs	Infantis	32	2017	Ecuador	traces-0ldBVSP
SAL_ZA7588AA	U154s	Salmonella enterica	Animal Source - Wild Duck Cloacal swabs	Infantis	32	2017	Ecuador	traces-0yOvoLe
SAL_ZA7589AA	U026s	Salmonella enterica	Environment - Environment - Handlebar of supermarket cart	Infantis	32	2017	Ecuador	traces-0yoDmWR
SAL_ZA7590AA	U822s	Salmonella enterica	Food Products - Chicken Feed	Infantis	32	2017	Ecuador	traces-0yhmgwo
SAL_ZA7591AA	U824s	Salmonella enterica	Animal Source - Chicken Cloacal swab	Infantis	32	2017	Ecuador	traces-0lXCZoh
SAL_ZA7592AA	U842s	Salmonella enterica	Environment - Poultry house	Infantis	32	2017	Ecuador	traces-0FYyAib
SAL_ZA7593AA	U825s	Salmonella enterica	Animal Source - Chicken Cloacal swab	Infantis	32	2017	Ecuador	traces-0ZoePoH
SAL_ZA7594AA	U828s	Salmonella enterica	Animal Source - Chicken Cloacal swab	Kentucky	152	2017	Ecuador	traces-0tnswMQ
SAL_ZA7595AA	U827s	Salmonella enterica	Animal Source - Chicken Cloacal swab	Kentucky	152	2017	Ecuador	traces-0WAkGbe
SAL_ZA7596AA	U845s	Salmonella enterica	Animal Source - Chicken Cloacal swab	Infantis	32	2017	Ecuador	traces-0fEfKqL
SAL_ZA7597AA	O.ZS227	Salmonella enterica	Environment - Poultry house	Infantis	32	2015	Ecuador	traces-0xgnLQZ
SAL_ZA7599AA	O.PCA228	Salmonella enterica	Animal Source - Chicken skin before chiller	Infantis	32	2015	Ecuador	traces-0ZeKBxm
SAL_ZA7601AA	O.PCA229	Salmonella enterica	Animal Source - Chicken skin before chiller	Infantis	32	2015	Ecuador	traces-0WTZNiC
SAL_ZA7602AA	O.PCA231	Salmonella enterica	Animal Source - Chicken skin before chiller	Infantis	32	2015	Ecuador	traces-0VAHKdf
SAL_ZA7603AA	O.PCA230	Salmonella enterica	Animal Source - Chicken skin before chiller	Infantis	32	2015	Ecuador	traces-0ppqDvM
SAL_ZA7604AA	O.PCA232	Salmonella enterica	Animal Source - Chicken skin before chiller	Infantis	32	2015	Ecuador	traces-0HkAyLE
SAL_ZA7605AA	O.PCD233	Salmonella enterica	Animal Source - Chicken skin after chiller	Infantis	32	2015	Ecuador	traces-0jwakIr
SAL_ZA7606AA	O.PCD234	Salmonella enterica	Animal Source - Chicken skin after chiller	Infantis	32	2015	Ecuador	traces-0ZTVtWg
SAL_ZA7607AA	O.PCD237	Salmonella enterica	Animal Source - Chicken skin after chiller	Infantis	32	2015	Ecuador	traces-0OOtCYA
SAL_ZA7608AA	O.ZG246	Salmonella enterica	Environment - Poultry house	Amsterdam	2090	2015	Ecuador	traces-0mDDFCd
SAL_ZA7609AA	O.PCD235	Salmonella enterica	Animal Source - Chicken skin after chiller	Infantis	32	2015	Ecuador	traces-0gmcFCC
SAL_ZA7610AA	O.ZG245	Salmonella enterica	Environment - Poultry house	Infantis	32	2015	Ecuador	traces-0qGTClv
SAL_ZA7611AA	O.ZG252	Salmonella enterica	Environment - Poultry house	Infantis	32	2015	Ecuador	traces-0ryJvfS
SAL_ZA7612AA	O.ZG247	Salmonella enterica	Environment - Poultry house	Amsterdam	2090	2015	Ecuador	traces-0PMOqzu
SAL_ZA7613AA	O.ZG254	Salmonella enterica	Environment - Poultry house	Infantis	32	2015	Ecuador	traces-0nFfYaJ
SAL_ZA7614AA	O.ZG253	Salmonella enterica	Environment - Poultry house	Infantis	32	2015	Ecuador	traces-0JenmFB
SAL_ZA7615AA	O.PSA257	Salmonella enterica	Animal Source - Chicken skin before chiller	Infantis	32	2015	Ecuador	traces-0dgfnwR
SAL_ZA7616AA	O.ZG255	Salmonella enterica	Environment - Poultry house	Infantis	32	2015	Ecuador	traces-0awRSTi
SAL_ZA7617AA	O.PSA258	Salmonella enterica	Animal Source - Chicken skin before chiller	Infantis	32	2015	Ecuador	traces-0pNvXxe
SAL_ZA7618AA	O.PSA259	Salmonella enterica	Animal Source - Chicken skin before chiller	Infantis	32	2015	Ecuador	traces-0EuywNQ
SAL_ZA7619AA	O.PSA260	Salmonella enterica	Animal Source - Chicken skin before chiller	Infantis	32	2015	Ecuador	traces-0MUWmBE
SAL_ZA7620AA	O.PSA261	Salmonella enterica	Animal Source - Chicken skin before chiller	Infantis	32	2015	Ecuador	traces-0tmTkwP
SAL_ZA7621AA	O.CS267	Salmonella enterica	Animal Source - Chicken caeca content	Infantis	32	2015	Ecuador	traces-0kMoqDN
SAL_ZA7622AA	O.PGA273	Salmonella enterica	Animal Source - Chicken skin before chiller	Infantis	32	2016	Ecuador	traces-0jKmlTL
SAL_ZA7623AA	O.PGA274	Salmonella enterica	Animal Source - Chicken skin before chiller	Infantis	32	2016	Ecuador	traces-0ExDnNQ
SAL_ZA7624AA	O.PGA275	Salmonella enterica	Animal Source - Chicken skin before chiller	Infantis	32	2016	Ecuador	traces-0JyUmPP
SAL_ZA7625AA	O.PGD276	Salmonella enterica	Animal Source - Chicken skin after chiller	Infantis	32	2016	Ecuador	traces-0SiqHJn
SAL_ZA7626AA	O.CG281	Salmonella enterica	Animal Source - Chicken caeca content	Infantis	32	2016	Ecuador	traces-0ldoisC
SAL_ZA7627AA	O.PGD280	Salmonella enterica	Animal Source - Chicken skin after chiller	Infantis	32	2016	Ecuador	traces-0UcrqcW
SAL_ZA7628AA	O.ZP282	Salmonella enterica	Environment - Poultry house	Infantis	32	2016	Ecuador	traces-0EfXgDg
SAL_ZA7629AA	O.PGD278	Salmonella enterica	Animal Source - Chicken skin after chiller	Infantis	32	2016	Ecuador	traces-0zXSegh
SAL_ZA7630AA	O.ZP287	Salmonella enterica	Environment - Poultry house	Infantis	32	2016	Ecuador	traces-0uUctUG
SAL_ZA7631AA	O.ZP288	Salmonella enterica	Environment - Poultry house	Infantis	32	2016	Ecuador	traces-0fySOQj
SAL_ZA7632AA	O.ZP290	Salmonella enterica	Environment - Poultry house	Infantis	32	2016	Ecuador	traces-0FeggAx
SAL_ZA7633AA	O.PNA295	Salmonella enterica	Animal Source - Chicken skin before chiller	Infantis	32	2016	Ecuador	traces-0zGNHeJ
SAL_ZA7634AA	O.PNA294	Salmonella enterica	Animal Source - Chicken skin before chiller	Infantis	32	2016	Ecuador	traces-0NjKstz
SAL_ZA7635AA	O.PNA296	Salmonella enterica	Animal Source - Chicken skin before chiller	Infantis	32	2016	Ecuador	traces-0fhWsas
SAL_ZA7636AA	O.PNA297	Salmonella enterica	Animal Source - Chicken skin before chiller	Infantis	32	2016	Ecuador	traces-0VQOHun
SAL_ZA7637AA	O.PNA298	Salmonella enterica	Animal Source - Chicken skin before chiller	Infantis	32	2016	Ecuador	traces-0KyoVzU
SAL_ZA7638AA	O.PND299	Salmonella enterica	Animal Source - Chicken skin after chiller	Infantis	32	2016	Ecuador	traces-0IpvmWI
SAL_ZA7639AA	O.PND300	Salmonella enterica	Animal Source - Chicken skin after chiller	Infantis	32	2016	Ecuador	traces-0AzHgJg
SAL_ZA7640AA	O.PND302	Salmonella enterica	Animal Source - Chicken skin after chiller	Infantis	32	2016	Ecuador	traces-0tMUWLV
SAL_ZA7641AA	O.PND301	Salmonella enterica	Animal Source - Chicken skin after chiller	Infantis	32	2016	Ecuador	traces-0TRfiJA
SAL_ZA7642AA	O.PND303	Salmonella enterica	Animal Source - Chicken skin after chiller	Infantis	32	2016	Ecuador	traces-0WuNMnQ
SAL_ZA7643AA	O.PPA305	Salmonella enterica	Animal Source - Chicken skin after chiller	Infantis	32	2016	Ecuador	traces-0nYbdYK
SAL_ZA7645AA	O.PPA308	Salmonella enterica	Animal Source - Chicken skin after chiller	Infantis	32	2016	Ecuador	traces-0kcJwBp
SAL_ZA7646AA	O.PPA309	Salmonella enterica	Animal Source - Chicken skin after chiller	Infantis	32	2016	Ecuador	traces-0xfzlKj
SAL_ZA7647AA	O.PPD312	Salmonella enterica	Animal Source - Chicken skin after chiller	Infantis	32	2016	Ecuador	traces-0ICnZyY
SAL_ZA7648AA	O.PPD313	Salmonella enterica	Animal Source - Chicken skin after chiller	Infantis	32	2016	Ecuador	traces-0mfYTLr
SAL_ZA7649AA	2CTA.022	Salmonella enterica	Food Products - Chicken Feed	Amsterdam	2090	2014	Ecuador	traces-0dAkjYd
SAL_ZA7650AA	2CTA.040	Salmonella enterica	Food Products - Chicken Feed	Infantis	32	2014	Ecuador	traces-0TOJYOK
SAL_ZA7651AA	2CTA.056	Salmonella enterica	Food Products - Chicken Feed	Liverpool	1959	2014	Ecuador	traces-0fMsIFO
SAL_ZA7652AA	2CTA.058	Salmonella enterica	Food Products - Chicken Feed	Infantis	32	2014	Ecuador	traces-0zhyiuL
SAL_ZA7653AA	2CTA.119	Salmonella enterica	Food Products - Chicken Feed	Soerenga	1659	2014	Ecuador	traces-0XfZLcV
SAL_ZA7654AA	2CTA.088	Salmonella enterica	Food Products - Chicken Feed	Liverpool	1959	2014	Ecuador	traces-0iMXGsd
SAL_ZA7655AA	2CTA.159	Salmonella enterica	Food Products - Chicken Feed	Liverpool	1959	2015	Ecuador	traces-0yPFUCA
SAL_ZA7656AA	2CTA.170	Salmonella enterica	Food Products - Chicken Feed	Liverpool	1959	2015	Ecuador	traces-0jVvcft
SAL_ZA7657AA	2CTP.0017	Salmonella enterica	Environment - Poultry house	Typhimurium monophasic	19	2015	Ecuador	traces-0oyrOIY
SAL_ZA7658AA	2CTP.022	Salmonella enterica	Environment - Chicken transport paper	Javiana	1674	2015	Ecuador	traces-0nRsFYP
SAL_ZA7659AA	MH1.A1	Salmonella enterica	Animal Source - Chicken skin before chiller	Infantis	32	2015	Ecuador	traces-0DLIBdC
SAL_ZA7660AA	MH1.A4	Salmonella enterica	Animal Source - Chicken skin before chiller	Infantis	32	2015	Ecuador	traces-0ihDPTT
SAL_ZA7661AA	MH1.D4	Salmonella enterica	Animal Source - Chicken skin after chiller	Infantis	32	2015	Ecuador	traces-0NSHNkV
SAL_ZA7662AA	MH2.Z1	Salmonella enterica	Environment - Poultry house	Infantis	32	2015	Ecuador	traces-0KJwIRd
SAL_ZA7663AA	MH2.A1	Salmonella enterica	Animal Source - Chicken skin before chiller	Infantis	32	2015	Ecuador	traces-0JViWyb
SAL_ZA7664AA	MH2.A3	Salmonella enterica	Animal Source - Chicken skin before chiller	Infantis	32	2015	Ecuador	traces-0qSOZgv
SAL_ZA7665AA	MH2.D1	Salmonella enterica	Animal Source - Chicken skin after chiller	Infantis	32	2015	Ecuador	traces-0jzmZyw
SAL_ZA7666AA	MH2.D4	Salmonella enterica	Animal Source - Chicken skin after chiller	Infantis	32	2015	Ecuador	traces-0gfpufK
SAL_ZA7667AA	MH3.Z1	Salmonella enterica	Environment - Poultry house	Infantis	32	2015	Ecuador	traces-0DsTjWm
SAL_ZA7668AA	MH3.Z2	Salmonella enterica	Environment - Poultry house	Uganda	684	2015	Ecuador	traces-0vzxjdI
SAL_ZA7669AA	MH3.C	Salmonella enterica	Animal Source - Chicken caeca content	Infantis	32	2015	Ecuador	traces-0zWUcvw
SAL_ZA7670AA	MH3.A1	Salmonella enterica	Animal Source - Chicken skin before chiller	Infantis	32	2015	Ecuador	traces-0MeUkOh
SAL_ZA7671AA	MH3.A2	Salmonella enterica	Animal Source - Chicken skin before chiller	Infantis	32	2015	Ecuador	traces-0TJfybU
SAL_ZA7672AA	MH3.D2	Salmonella enterica	Animal Source - Chicken skin after chiller	Infantis	32	2015	Ecuador	traces-0ksqJhd
SAL_ZA7673AA	MH3.A3	Salmonella enterica	Animal Source - Chicken skin before chiller	Infantis	32	2015	Ecuador	traces-0VusWIW
SAL_ZA7674AA	MH3.D1	Salmonella enterica	Animal Source - Chicken skin after chiller	Infantis	32	2015	Ecuador	traces-0eOyABj
SAL_ZA7675AA	MH4.Z2	Salmonella enterica	Environment - Poultry house	Infantis	32	2015	Ecuador	traces-0fBlHMg
SAL_ZA7676AA	MH3.D3	Salmonella enterica	Animal Source - Chicken skin after chiller	Infantis	32	2015	Ecuador	traces-0CPlGRI
SAL_ZA7677AA	MH3.D4	Salmonella enterica	Animal Source - Chicken skin after chiller	Infantis	32	2015	Ecuador	traces-0OyrFWL
SAL_ZA7678AA	MH4.A1	Salmonella enterica	Animal Source - Chicken skin before chiller	Infantis	32	2015	Ecuador	traces-0LZuILI
SAL_ZA7679AA	MH4.A2	Salmonella enterica	Animal Source - Chicken skin before chiller	Infantis	32	2015	Ecuador	traces-0RvtNMN
SAL_ZA7680AA	MH4.A4	Salmonella enterica	Animal Source - Chicken skin before chiller	Infantis	32	2015	Ecuador	traces-0aEVeMD
SAL_ZA7681AA	MH4.A3	Salmonella enterica	Animal Source - Chicken skin before chiller	Infantis	32	2015	Ecuador	traces-0MxMLdi
SAL_ZA7682AA	MH4.D1	Salmonella enterica	Animal Source - Chicken skin after chiller	Infantis	32	2015	Ecuador	traces-0TWKYFV
SAL_ZA7683AA	MH4.D2	Salmonella enterica	Animal Source - Chicken skin after chiller	Infantis	32	2015	Ecuador	traces-0axONoM
SAL_ZA7684AA	MH4.D4	Salmonella enterica	Animal Source - Chicken skin after chiller	Infantis	32	2015	Ecuador	traces-0inRRNS
SAL_ZA7685AA	MH5.Z2	Salmonella enterica	Environment - Poultry house	Infantis	32	2015	Ecuador	traces-0lESYZd
SAL_ZA7686AA	MH4.D3	Salmonella enterica	Animal Source - Chicken skin after chiller	Infantis	32	2015	Ecuador	traces-0VzwBJW
SAL_ZA7687AA	MH5.Z1	Salmonella enterica	Environment - Poultry house	Infantis	32	2015	Ecuador	traces-0fHwAsP
SAL_ZA7688AA	MH5.C	Salmonella enterica	Animal Source - Chicken caeca content	Infantis	32	2015	Ecuador	traces-0iQoRcs
SAL_ZA7689AA	MH5.A1	Salmonella enterica	Animal Source - Chicken skin before chiller	Infantis	32	2015	Ecuador	traces-0yFnjKM
SAL_ZA7690AA	MH5.A2	Salmonella enterica	Animal Source - Chicken skin before chiller	Infantis	32	2015	Ecuador	traces-0LJJnQU
SAL_ZA7691AA	MH5.A3	Salmonella enterica	Animal Source - Chicken skin before chiller	Infantis	32	2015	Ecuador	traces-0LSUwNN
SAL_ZA7692AA	MH5.A4	Salmonella enterica	Animal Source - Chicken skin before chiller	Infantis	32	2015	Ecuador	traces-0VOPfBY
SAL_ZA7693AA	MH5.D1	Salmonella enterica	Animal Source - Chicken skin after chiller	Infantis	32	2015	Ecuador	traces-0GSleGD
SAL_ZA7694AA	MH5.D2	Salmonella enterica	Animal Source - Chicken skin after chiller	Infantis	32	2015	Ecuador	traces-0ankDqV
SAL_ZA7695AA	MH5.D3	Salmonella enterica	Animal Source - Chicken skin after chiller	Infantis	32	2015	Ecuador	traces-0GukRQt
SAL_ZA7696AA	MH5.D4	Salmonella enterica	Animal Source - Chicken skin after chiller	Infantis	32	2015	Ecuador	traces-0jChZGU
SAL_ZA7697AA	MH6.Z1	Salmonella enterica	Environment - Poultry house	Infantis	32	2015	Ecuador	traces-0PrDnWX
SAL_ZA7698AA	MH6.Z2	Salmonella enterica	Environment - Poultry house	Infantis	32	2015	Ecuador	traces-0vhYyXd
SAL_ZA7699AA	MH6.C	Salmonella enterica	Animal Source - Chicken caeca content	Infantis	32	2015	Ecuador	traces-0rIpVmf
SAL_ZA7700AA	MH6.A2	Salmonella enterica	Animal Source - Chicken skin before chiller	Infantis	32	2015	Ecuador	traces-0PEqbTW
SAL_ZA7701AA	MH6.A1	Salmonella enterica	Animal Source - Chicken skin before chiller	Infantis	32	2015	Ecuador	traces-0AXwLuv
SAL_ZA7702AA	MH6.A4	Salmonella enterica	Animal Source - Chicken skin before chiller	Infantis	32	2015	Ecuador	traces-0fWYyIc
SAL_ZA7703AA	MH6.D1	Salmonella enterica	Animal Source - Chicken skin after chiller	Infantis	32	2015	Ecuador	traces-0KxzDEO
SAL_ZA7704AA	MH6.A3	Salmonella enterica	Animal Source - Chicken skin before chiller	Infantis	32	2015	Ecuador	traces-0sDsVRA
SAL_ZA7705AA	MH6.D2	Salmonella enterica	Animal Source - Chicken skin after chiller	Infantis	32	2015	Ecuador	traces-0woJXXk
SAL_ZA7706AA	MH6.D3	Salmonella enterica	Animal Source - Chicken skin after chiller	Infantis	32	2015	Ecuador	traces-0uwmIiF
SAL_ZA7707AA	MH6.D4	Salmonella enterica	Animal Source - Chicken skin after chiller	Infantis	32	2015	Ecuador	traces-0EMKYgN
SAL_ZA7708AA	HC.087	Salmonella enterica	Food Products - Chicken Feed	Amsterdam	2090	2015	Ecuador	traces-0UDChuv
SAL_ZA7709AA	HC.086	Salmonella enterica	Food Products - Chicken Feed	Amsterdam	2090	2015	Ecuador	traces-0XYcEUs
SAL_ZA7710AA	HC.106	Salmonella enterica	Food Products - Chicken Feed	Amsterdam	2090	2015	Ecuador	traces-0aNcIzR
SAL_ZA7711AA	HC.128	Salmonella enterica	Food Products - Chicken Feed	Liverpool	1959	2015	Ecuador	traces-0aAJAuI
SAL_ZA7713AA	HS.126	Salmonella enterica	Food Products - Chicken Feed	Amsterdam	2090	2015	Ecuador	traces-0JPqqcC
SAL_ZA7714AA	PA.340	Salmonella enterica	Animal Source - Chicken skin before chiller	Infantis	32	2016	Ecuador	traces-0GtJLji
SAL_ZA7716AA	PD.343	Salmonella enterica	Animal Source - Chicken skin after chiller	Infantis	32	2016	Ecuador	traces-0sGAJFH
SAL_ZA7717AA	HS.260	Salmonella enterica	Food Products - Chicken Feed	Amsterdam	2090	2016	Ecuador	traces-0HhXzjc
SAL_ZA7718AA	HC.130	Salmonella enterica	Food Products - Chicken Feed	Amsterdam	2090	2015	Ecuador	traces-0nNrGNj
SAL_ZA7719AA	HC.132	Salmonella enterica	Food Products - Chicken Feed	Amsterdam	2090	2015	Ecuador	traces-0udkCEZ
SAL_ZA7720AA	PA.341	Salmonella enterica	Animal Source - Chicken skin before chiller	Infantis	32	2016	Ecuador	traces-0JezvZr
SAL_ZA7721AA	Z.140	Salmonella enterica	Environment - Poultry house	Javiana	1674	2015	Ecuador	traces-0tMJIjK
SAL_ZA7722AA	Z.142	Salmonella enterica	Environment - Poultry house	Albany	292	2015	Ecuador	traces-0aMdOeS
SAL_ZA7723AA	Z.146	Salmonella enterica	Environment - Poultry house	Infantis	32	2015	Ecuador	traces-0XWgIKY
SAL_ZA7724AA	Z.148	Salmonella enterica	Environment - Poultry house	Infantis	32	2015	Ecuador	traces-0omoryx
SAL_ZA7725AA	HC.155	Salmonella enterica	Food Products - Chicken Feed	Liverpool	1959	2015	Ecuador	traces-0jbkPMa
SAL_ZA7726AA	RA3.159	Salmonella enterica	Animal Source - Chicken skin before chiller	Infantis	32	2015	Ecuador	traces-0djTlHi
SAL_ZA7727AA	RA1.157	Salmonella enterica	Animal Source - Chicken skin before chiller	Infantis	32	2015	Ecuador	traces-0GXjCWI
SAL_ZA7729AA	RD3.162	Salmonella enterica	Animal Source - Chicken skin after chiller	Infantis	32	2015	Ecuador	traces-0ogTFlV
SAL_ZA7730AA	Z.171	Salmonella enterica	Environment - Poultry house	Infantis	32	2015	Ecuador	traces-0TCLHAx
SAL_ZA7731AA	Z.172	Salmonella enterica	Environment - Poultry house	Infantis	32	2015	Ecuador	traces-0lrwXsY
SAL_ZA7732AA	RD1.160	Salmonella enterica	Animal Source - Chicken skin after chiller	Infantis	32	2015	Ecuador	traces-0EDYlsr
SAL_ZA7733AA	Z.168	Salmonella enterica	Environment - Poultry house	Infantis	32	2015	Ecuador	traces-0fGNxns
SAL_ZA7734AA	IA1.174	Salmonella enterica	Animal Source - Chicken skin before chiller	Infantis	32	2015	Ecuador	traces-0pyUlbd
SAL_ZA7735AA	Z.173	Salmonella enterica	Environment - Poultry house	Infantis	32	2015	Ecuador	traces-0kRYCsE
SAL_ZA7736AA	IA2.175	Salmonella enterica	Animal Source - Chicken skin before chiller	Infantis	32	2015	Ecuador	traces-0yAZXdV
SAL_ZA7737AA	IA3.176	Salmonella enterica	Animal Source - Chicken skin before chiller	Infantis	32	2015	Ecuador	traces-0hSeRWX
SAL_ZA7738AA	ID1.177	Salmonella enterica	Animal Source - Chicken skin after chiller	Infantis	32	2015	Ecuador	traces-0hgYECs
SAL_ZA7739AA	ID2.178	Salmonella enterica	Animal Source - Chicken skin after chiller	Infantis	32	2015	Ecuador	traces-0FbGXmN
SAL_ZA7740AA	MA2.181	Salmonella enterica	Animal Source - Chicken skin before chiller	Infantis	32	2015	Ecuador	traces-0pcGugo
SAL_ZA7741AA	MA3.182	Salmonella enterica	Animal Source - Chicken skin before chiller	Infantis	32	2015	Ecuador	traces-0KYYdej
SAL_ZA7742AA	MA1.180	Salmonella enterica	Animal Source - Chicken skin before chiller	Infantis	32	2015	Ecuador	traces-0ZVxxcV
SAL_ZA7743AA	MD2.184	Salmonella enterica	Animal Source - Chicken skin after chiller	Infantis	32	2015	Ecuador	traces-0wnFaRJ
SAL_ZA7744AA	MD1.183	Salmonella enterica	Animal Source - Chicken skin after chiller	Infantis	32	2015	Ecuador	traces-0IfCghv
SAL_ZA7745AA	MD3.185	Salmonella enterica	Animal Source - Chicken skin after chiller	Infantis	32	2015	Ecuador	traces-0qrytzu
SAL_ZA7746AA	Z.187	Salmonella enterica	Environment - Poultry house	Infantis	32	2015	Ecuador	traces-0ccYzvv
SAL_ZA7747AA	Z.188	Salmonella enterica	Environment - Poultry house	Infantis	32	2015	Ecuador	traces-0RcnRDj
SAL_ZA7748AA	Z.186	Salmonella enterica	Environment - Poultry house	Infantis	32	2015	Ecuador	traces-0iItrGH
SAL_ZA7749AA	Z.190	Salmonella enterica	Environment - Poultry house	Liverpool	1959	2015	Ecuador	traces-0LSPclF
SAL_ZA7750AA	SFA2.199	Salmonella enterica	Animal Source - Chicken skin before chiller	Infantis	32	2015	Ecuador	traces-0FRBQhq
SAL_ZA7751AA	Z.192	Salmonella enterica	Environment - Poultry house	Infantis	32	2015	Ecuador	traces-0MfJuMx
SAL_ZA7752AA	CA2.205	Salmonella enterica	Animal Source - Chicken skin before chiller	Infantis	32	2015	Ecuador	traces-0DnsgFO
SAL_ZA7753AA	HA1.210	Salmonella enterica	Animal Source - Chicken skin before chiller	Infantis	32	2015	Ecuador	traces-0ZBRrPu
SAL_ZA7754AA	HA2.211	Salmonella enterica	Animal Source - Chicken skin before chiller	Infantis	32	2015	Ecuador	traces-0DkuZmD
SAL_ZA7755AA	HA3.212	Salmonella enterica	Animal Source - Chicken skin before chiller	Infantis	32	2015	Ecuador	traces-0LXLBNC
SAL_ZA7756AA	HC.219	Salmonella enterica	Food Products - Chicken Feed	Amsterdam	2090	2016	Ecuador	traces-0sxrWFy
SAL_ZA7757AA	HD1.213	Salmonella enterica	Animal Source - Chicken skin after chiller	Infantis	32	2015	Ecuador	traces-0JqStWG
SAL_ZA7758AA	HC.220	Salmonella enterica	Food Products - Chicken Feed	Amsterdam	2090	2016	Ecuador	traces-0INrVnJ
SAL_ZA7759AA	HC.227	Salmonella enterica	Food Products - Chicken Feed	Infantis	32	2016	Ecuador	traces-0toysCj
SAL_ZA7760AA	HC.228	Salmonella enterica	Food Products - Chicken Feed	Amsterdam	2090	2016	Ecuador	traces-0bYwiUJ
SAL_ZA7761AA	HC.238	Salmonella enterica	Food Products - Chicken Feed	Infantis	32	2016	Ecuador	traces-0neCKra
SAL_ZA7762AA	HC.232	Salmonella enterica	Food Products - Chicken Feed	Amsterdam	2090	2016	Ecuador	traces-0djcrCB
SAL_ZA7763AA	HC.245	Salmonella enterica	Food Products - Chicken Feed	Amsterdam	2090	2016	Ecuador	traces-0rIMhny
SAL_ZA7764AA	ZH.247	Salmonella enterica	Environment - Poultry house	Infantis	32	2016	Ecuador	traces-0uokEhf
SAL_ZA7765AA	HC.246	Salmonella enterica	Food Products - Chicken Feed	Amsterdam	2090	2016	Ecuador	traces-0BBsCyy
SAL_ZA7766AA	ZH.248	Salmonella enterica	Environment - Poultry house	Infantis	32	2016	Ecuador	traces-0JshMRB
SAL_ZA7767AA	ZH.250	Salmonella enterica	Environment - Poultry house	Infantis	32	2016	Ecuador	traces-0nJWEQQ
SAL_ZA7768AA	ZH.252	Salmonella enterica	Environment - Poultry house	Infantis	32	2016	Ecuador	traces-0KBoUVY
SAL_ZA7769AA	ZH.251	Salmonella enterica	Environment - Poultry house	Infantis	32	2016	Ecuador	traces-0hpTnlX
SAL_ZA7770AA	HC.257	Salmonella enterica	Food Products - Chicken Feed	Infantis	32	2016	Ecuador	traces-0HSHYAc
SAL_ZA7771AA	HC.264	Salmonella enterica	Food Products - Chicken Feed	Liverpool	1959	2016	Ecuador	traces-0EUGKCs
SAL_ZA7772AA	HC.255	Salmonella enterica	Food Products - Chicken Feed	Amsterdam	2090	2016	Ecuador	traces-0AqUhZX
SAL_ZA7773AA	HA3.267	Salmonella enterica	Animal Source - Chicken skin before chiller	Infantis	32	2016	Ecuador	traces-0TSQclu
SAL_ZA7774AA	HA1.265	Salmonella enterica	Animal Source - Chicken skin before chiller	Infantis	32	2016	Ecuador	traces-0JqoXaX
SAL_ZA7775AA	HA2.266	Salmonella enterica	Animal Source - Chicken skin before chiller	Infantis	32	2016	Ecuador	traces-0GwKiKd
SAL_ZA7776AA	HD2.269	Salmonella enterica	Animal Source - Chicken skin after chiller	Infantis	32	2016	Ecuador	traces-0tlNAXh
SAL_ZA7777AA	HD1.268	Salmonella enterica	Animal Source - Chicken skin after chiller	Infantis	32	2016	Ecuador	traces-0uOghWg
SAL_ZA7778AA	ZA.271	Salmonella enterica	Environment - Poultry house	Infantis	32	2016	Ecuador	traces-0xGEmdO
SAL_ZA7779AA	HD3.270	Salmonella enterica	Animal Source - Chicken skin after chiller	Infantis	32	2016	Ecuador	traces-0qEnUtQ
SAL_ZA7780AA	ZA.275	Salmonella enterica	Environment - Poultry house	Infantis	32	2016	Ecuador	traces-0CwCsEZ
SAL_ZA7781AA	ZA.272	Salmonella enterica	Environment - Poultry house	Infantis	32	2016	Ecuador	traces-0sXURDR
SAL_ZA7782AA	HC.285	Salmonella enterica	Food Products - Chicken Feed	Amsterdam	2090	2016	Ecuador	traces-0xzCCqZ
SAL_ZA7783AA	ZA.276	Salmonella enterica	Environment - Poultry house	Infantis	32	2016	Ecuador	traces-0RGdYdR
SAL_ZA7784AA	ZD.286	Salmonella enterica	Environment - Poultry house	Saintpaul	50	2016	Ecuador	traces-0CzjoVv
SAL_ZA7785AA	ZA.277	Salmonella enterica	Environment - Poultry house	Infantis	32	2016	Ecuador	traces-0lFHhCG
SAL_ZA7786AA	ZD.287	Salmonella enterica	Environment - Poultry house	Muenchen	83	2016	Ecuador	traces-0xasILi
SAL_ZA7787AA	ZD.288	Salmonella enterica	Environment - Poultry house	Infantis	32	2016	Ecuador	traces-0KRKLLV
SAL_ZA7788AA	ZD.289	Salmonella enterica	Environment - Poultry house	Infantis	32	2016	Ecuador	traces-0Xyfphx
SAL_ZA7789AA	ZD.290	Salmonella enterica	Environment - Poultry house	Infantis	32	2016	Ecuador	traces-0wcniUy
SAL_ZA7790AA	ZD.291	Salmonella enterica	Environment - Poultry house	Infantis	32	2016	Ecuador	traces-0eooglI
SAL_ZA7791AA	ZD.292	Salmonella enterica	Environment - Poultry house	Infantis	32	2016	Ecuador	traces-0qjxCXw
SAL_ZA7792AA	DA.294	Salmonella enterica	Animal Source - Chicken skin before chiller	Infantis	32	2016	Ecuador	traces-0PEEIOm
SAL_ZA7793AA	DA.295	Salmonella enterica	Animal Source - Chicken skin before chiller	Infantis	32	2016	Ecuador	traces-0tMmugb
SAL_ZA7794AA	DD.299	Salmonella enterica	Animal Source - Chicken skin after chiller	Saintpaul	50	2016	Ecuador	traces-0VYGZmY
SAL_ZA7795AA	HC.304	Salmonella enterica	Food Products - Chicken Feed	Amsterdam	2090	2016	Ecuador	traces-0mxDSqV
SAL_ZA7796AA	DA.296	Salmonella enterica	Animal Source - Chicken skin before chiller	Infantis	32	2016	Ecuador	traces-0wYTApU
SAL_ZA7797AA	ZF.305	Salmonella enterica	Environment - Poultry house	Infantis	32	2016	Ecuador	traces-0aCiwen
SAL_ZA7798AA	ZF.307	Salmonella enterica	Environment - Poultry house	Infantis	32	2016	Ecuador	traces-0Ioheyt
SAL_ZA7799AA	AA.309	Salmonella enterica	Animal Source - Chicken skin before chiller	Infantis	32	2016	Ecuador	traces-0KmpPeI
SAL_ZA7800AA	AA.311	Salmonella enterica	Animal Source - Chicken skin before chiller	Infantis	32	2016	Ecuador	traces-0lyOpns
SAL_ZA7801AA	AA.310	Salmonella enterica	Animal Source - Chicken skin before chiller	Infantis	32	2016	Ecuador	traces-0qUtmGk
SAL_ZA7802AA	AD.312	Salmonella enterica	Animal Source - Chicken skin after chiller	Infantis	32	2016	Ecuador	traces-0qGJrUe
SAL_ZA7803AA	AD.313	Salmonella enterica	Animal Source - Chicken skin after chiller	Infantis	32	2016	Ecuador	traces-0kLDYaz
SAL_ZA7804AA	BA.316	Salmonella enterica	Animal Source - Chicken skin before chiller	Infantis	32	2016	Ecuador	traces-0HuxDFw
SAL_ZA7805AA	AD.314	Salmonella enterica	Animal Source - Chicken skin after chiller	Infantis	32	2016	Ecuador	traces-0WtlZLK
SAL_ZA7806AA	BA.315	Salmonella enterica	Animal Source - Chicken skin before chiller	Infantis	32	2016	Ecuador	traces-0dkqrVB
SAL_ZA7807AA	BD.318	Salmonella enterica	Animal Source - Chicken skin after chiller	Infantis	32	2016	Ecuador	traces-0PbhXpK
SAL_ZA7808AA	BA.317	Salmonella enterica	Animal Source - Chicken skin before chiller	Infantis	32	2016	Ecuador	traces-0EhXklv
SAL_ZA7809AA	BD.319	Salmonella enterica	Animal Source - Chicken skin after chiller	Infantis	32	2016	Ecuador	traces-0GlwvBw
SAL_ZA7810AA	BD.320	Salmonella enterica	Animal Source - Chicken skin after chiller	Infantis	32	2016	Ecuador	traces-0YylmJK
SAL_ZA7811AA	FA.322	Salmonella enterica	Animal Source - Chicken skin before chiller	Infantis	32	2016	Ecuador	traces-0NzvCUU
SAL_ZA7812AA	FA.321	Salmonella enterica	Animal Source - Chicken skin before chiller	Infantis	32	2016	Ecuador	traces-0jKKLuL
SAL_ZA7813AA	FA.323	Salmonella enterica	Animal Source - Chicken skin before chiller	Infantis	32	2016	Ecuador	traces-0NPVpTW
SAL_ZA7814AA	FD.326	Salmonella enterica	Animal Source - Chicken skin after chiller	Infantis	32	2016	Ecuador	traces-0gnWxcU
SAL_ZA7815AA	FD.324	Salmonella enterica	Animal Source - Chicken skin after chiller	Infantis	32	2016	Ecuador	traces-0URJCGC
SAL_ZA7816AA	FD.325	Salmonella enterica	Animal Source - Chicken skin after chiller	Infantis	32	2016	Ecuador	traces-0dEbawV
SAL_ZA7817AA	PA.329	Salmonella enterica	Animal Source - Chicken skin before chiller	Infantis	32	2016	Ecuador	traces-0nNMAQa
SAL_ZA7818AA	PD.330	Salmonella enterica	Animal Source - Chicken skin after chiller	Havana	588	2016	Ecuador	traces-0srHbSH
SAL_ZA7819AA	PD.331	Salmonella enterica	Animal Source - Chicken skin after chiller	Havana	588	2016	Ecuador	traces-0UndvDd
SAL_ZA7820AA	PD.332	Salmonella enterica	Animal Source - Chicken skin after chiller	Havana	588	2016	Ecuador	traces-0azWwLB
SAL_ZA7821AA	ZP.334	Salmonella enterica	Environment - Poultry house	Infantis	32	2016	Ecuador	traces-0LFOSJT
SAL_ZA7822AA	ZP.335	Salmonella enterica	Environment - Poultry house	Infantis	32	2016	Ecuador	traces-0eTpepR
SAL_ZA7823AA	ZP.333	Salmonella enterica	Environment - Poultry house	Havana	588	2016	Ecuador	traces-0VTarXy
SAL_ZA7824AA	ZP.337	Salmonella enterica	Environment - Poultry house	Infantis	32	2016	Ecuador	traces-0SwwIBr
SAL_ZA7825AA	S2.a .1	Salmonella enterica	Animal Source - Chicken skin after chiller	Infantis	32	2014	Ecuador	traces-0pAPTdV
SAL_ZA7826AA	S2.b.1	Salmonella enterica	Animal Source - Chicken skin after chiller	Infantis	32	2014	Ecuador	traces-0OmwTXr
SAL_ZA7827AA	S1.a .5	Salmonella enterica	Animal Source - Chicken skin after chiller	Infantis	32	2014	Ecuador	traces-0RPvOZY
SAL_ZA7828AA	C.a .1	Salmonella enterica	Animal Source - Chicken caeca content	Infantis	32	2014	Ecuador	traces-0wgjREI
SAL_ZA7829AA	S1.b.5	Salmonella enterica	Animal Source - Chicken skin after chiller	Infantis	32	2014	Ecuador	traces-0LQglHp
SAL_ZA7830AA	C.a .5	Salmonella enterica	Animal Source - Chicken caeca content	Infantis	32	2014	Ecuador	traces-0LlgouO
SAL_ZA7831AA	S1.a .6	Salmonella enterica	Animal Source - Chicken skin after chiller	Infantis	32	2014	Ecuador	traces-0yGUSQo
SAL_ZA7832AA	S1.a .10	Salmonella enterica	Animal Source - Chicken skin after chiller	Infantis	32	2015	Ecuador	traces-0sHGRDA
SAL_ZA7833AA	S1.b.6	Salmonella enterica	Animal Source - Chicken skin after chiller	Infantis	32	2014	Ecuador	traces-0fkNSWd
SAL_ZA7834AA	C.a .10	Salmonella enterica	Animal Source - Chicken caeca content	Infantis	32	2015	Ecuador	traces-0xoqpHq
SAL_ZA7835AA	C.a .6	Salmonella enterica	Animal Source - Chicken caeca content	Infantis	32	2014	Ecuador	traces-0OLooPZ
SAL_ZA7836AA	S1.b.10	Salmonella enterica	Animal Source - Chicken skin after chiller	Infantis	32	2015	Ecuador	traces-0mTUPLf
SAL_ZA7837AA	S1.a .11	Salmonella enterica	Animal Source - Chicken skin after chiller	Infantis	32	2015	Ecuador	traces-0ZDeZRB
SAL_ZA7838AA	S1.b.11	Salmonella enterica	Animal Source - Chicken skin after chiller	Infantis	32	2015	Ecuador	traces-0SHLsuc
SAL_ZA7839AA	C.a .11	Salmonella enterica	Animal Source - Chicken caeca content	Infantis	32	2015	Ecuador	traces-0ItVnxj
SAL_ZA7840AA	S1.a .12	Salmonella enterica	Animal Source - Chicken skin after chiller	Infantis	32	2015	Ecuador	traces-0MkqvFL
SAL_ZA7841AA	S1.b.12	Salmonella enterica	Animal Source - Chicken skin after chiller	Infantis	32	2015	Ecuador	traces-0gISJQx
SAL_ZA7842AA	C.a .12	Salmonella enterica	Animal Source - Chicken caeca content	Infantis	32	2015	Ecuador	traces-0ixDmiO
SAL_ZA7843AA	1CT0.029	Salmonella enterica	Animal Source - Chicken caeca content	Enteritidis	11	2013	Ecuador	traces-0zbEUar
SAL_ZA7844AA	1CT0.058	Salmonella enterica	Animal Source - Chicken caeca content	Enteritidis	11	2013	Ecuador	traces-0hmOYrj
SAL_ZA7845AA	1CT0.052	Salmonella enterica	Animal Source - Chicken caeca content	Enteritidis	11	2013	Ecuador	traces-0DkkqDa
SAL_ZA7846AA	1CT0.074	Salmonella enterica	Animal Source - Chicken caeca content	Infantis	32	2013	Ecuador	traces-0VEfVKP
SAL_ZA7847AA	3CT0.016	Salmonella enterica	Animal Source - Chicken caeca content	Infantis	32	2013	Ecuador	traces-0AJLXUI
SAL_ZA7848AA	5CT0.006	Salmonella enterica	Animal Source - Chicken caeca content	Infantis	32	2013	Ecuador	traces-0CrNYOv
SAL_ZA7849AA	3CT0.019	Salmonella enterica	Animal Source - Chicken caeca content	Infantis	32	2013	Ecuador	traces-0SeErAu
SAL_ZA7850AA	2CT0.086	Salmonella enterica	Animal Source - Chicken caeca content	Infantis	32	2014	Ecuador	traces-0OqFqDr
SAL_ZA7851AA	2CT0.084	Salmonella enterica	Animal Source - Chicken caeca content	Infantis	32	2014	Ecuador	traces-0xvxEsO
SAL_ZA7852AA	3CT0.020	Salmonella enterica	Animal Source - Chicken caeca content	Infantis	32	2014	Ecuador	traces-0yAnAdG
SAL_ZA7854AA	1CT0.107	Salmonella enterica	Animal Source - Chicken caeca content	Infantis	32	2014	Ecuador	traces-0JBhEiI
SAL_ZA7855AA	1CT0.111	Salmonella enterica	Animal Source - Chicken caeca content	Infantis	32	2014	Ecuador	traces-0JmuoAp
SAL_ZA7856AA	1CT0.116	Salmonella enterica	Animal Source - Chicken caeca content	Enteritidis	11	2014	Ecuador	traces-0zxjYFk
SAL_ZA7858AA	1CT0.118	Salmonella enterica	Animal Source - Chicken caeca content	Infantis	32	2014	Ecuador	traces-0LklmdY
SAL_ZA7859AA	3CT0.024	Salmonella enterica	Animal Source - Chicken caeca content	Infantis	32	2014	Ecuador	traces-0GkmrYt
SAL_ZA7860AA	1CT0.128	Salmonella enterica	Animal Source - Chicken caeca content	Infantis	32	2014	Ecuador	traces-0KUJCLU
SAL_ZA7861AA	3CT0.025	Salmonella enterica	Animal Source - Chicken caeca content	Infantis	32	2014	Ecuador	traces-0vQZXMW
SAL_ZA7864AA	3CT0.028	Salmonella enterica	Animal Source - Chicken caeca content	Corvallis	1541	2014	Ecuador	traces-0tlqGLU
SAL_ZA7865AA	1CT0.147	Salmonella enterica	Animal Source - Chicken caeca content	Enteritidis	11	2014	Ecuador	traces-0hyiclM
SAL_ZA7866AA	1CT0.149	Salmonella enterica	Animal Source - Chicken caeca content	Infantis	32	2014	Ecuador	traces-0lGsNHQ
SAL_ZA7867AA	3CT0.029	Salmonella enterica	Animal Source - Chicken caeca content	Infantis	32	2014	Ecuador	traces-0HvzpGv
SAL_ZA7868AA	2CT0.109	Salmonella enterica	Animal Source - Chicken caeca content	Infantis	32	2014	Ecuador	traces-0dTNkKp
SAL_ZA7869AA	1CT0.158	Salmonella enterica	Animal Source - Chicken caeca content	Infantis	32	2014	Ecuador	traces-0oQkfmD
SAL_ZA7870AA	4CT0.015	Salmonella enterica	Animal Source - Chicken caeca content	Infantis	32	2014	Ecuador	traces-0znIeGt
SAL_ZA7871AA	1CT0.157	Salmonella enterica	Animal Source - Chicken caeca content	Infantis	32	2014	Ecuador	traces-0bgdTFZ
SAL_ZA7872AA	1CT0.162	Salmonella enterica	Animal Source - Chicken caeca content	Infantis	32	2014	Ecuador	traces-0YvUZaS
SAL_ZA7873AA	3CT0.031	Salmonella enterica	Animal Source - Chicken caeca content	Infantis	32	2014	Ecuador	traces-0cFHbsC
SAL_ZA7874AA	2CT0.117	Salmonella enterica	Animal Source - Chicken caeca content	Infantis	32	2014	Ecuador	traces-0RyLybD
SAL_ZA7875AA	4CT0.016	Salmonella enterica	Animal Source - Chicken caeca content	Infantis	32	2014	Ecuador	traces-0JVYHVe
SAL_ZA7876AA	6CT0.006	Salmonella enterica	Animal Source - Chicken caeca content	Infantis	32	2014	Ecuador	traces-0cdyVrt
SAL_ZA7877AA	6CTO.7	Salmonella enterica	Animal Source - Chicken caeca content	Infantis	32	2014	Ecuador	traces-0iFdVgD
SAL_ZA7878AA	1CT0.180	Salmonella enterica	Animal Source - Chicken caeca content	Infantis	32	2014	Ecuador	traces-0ltosEO
SAL_ZA7879AA	1CTO.183	Salmonella enterica	Animal Source - Chicken caeca content	Infantis	32	2014	Ecuador	traces-0ciDnAY
SAL_ZA7880AA	1CT0.182	Salmonella enterica	Animal Source - Chicken caeca content	Infantis	32	2014	Ecuador	traces-0mDqPay
SAL_ZA7881AA	2CT.121	Salmonella enterica	Animal Source - Chicken caeca content	Infantis	32	2014	Ecuador	traces-0kUeJAO
SAL_ZA7882AA	1CT.193	Salmonella enterica	Animal Source - Chicken caeca content	Infantis	32	2014	Ecuador	traces-0sFBpSr
SAL_ZA7883AA	1CT.192	Salmonella enterica	Animal Source - Chicken caeca content	Infantis	32	2014	Ecuador	traces-0rotTuV
SAL_ZA7884AA	2CT.123	Salmonella enterica	Animal Source - Chicken caeca content	Infantis	32	2014	Ecuador	traces-0VJUeaN
SAL_ZA7885AA	1CT.196	Salmonella enterica	Animal Source - Chicken caeca content	Infantis	32	2014	Ecuador	traces-0ULVFAA
SAL_ZA7886AA	6CT.9	Salmonella enterica	Animal Source - Chicken caeca content	Infantis	32	2014	Ecuador	traces-0flwTod
SAL_ZA7887AA	1CT.198	Salmonella enterica	Animal Source - Chicken caeca content	Enteritidis	11	2014	Ecuador	traces-0ELHJbO
SAL_ZA7888AA	6CT.11	Salmonella enterica	Animal Source - Chicken caeca content	Infantis	32	2014	Ecuador	traces-0wMmfIh
SAL_ZA7889AA	6CT.10	Salmonella enterica	Animal Source - Chicken caeca content	Infantis	32	2014	Ecuador	traces-0msYHxq
SAL_ZA7890AA	1CT.210	Salmonella enterica	Animal Source - Chicken caeca content	Infantis	32	2014	Ecuador	traces-0qKzfVz
SAL_ZA7891AA	O.PA115	Salmonella enterica	Food Products - Chicken Feed	Mbandaka	413	2015	Ecuador	traces-0LKlWMj
SAL_ZA7892AA	1CT.212	Salmonella enterica	Animal Source - Chicken caeca content	Infantis	32	2014	Ecuador	traces-0IHIPoP
SAL_ZA7893AA	O.ZC161	Salmonella enterica	Environment - Poultry house	Infantis	32	2015	Ecuador	traces-0zgbfPJ
SAL_ZA7894AA	O.ZC163	Salmonella enterica	Environment - Poultry house	Infantis	32	2015	Ecuador	traces-0srFBRH
SAL_ZA7895AA	1CT.214	Salmonella enterica	Animal Source - Chicken caeca content	Infantis	32	2014	Ecuador	traces-0bspKzd
SAL_ZA7896AA	O.ZC162	Salmonella enterica	Environment - Poultry house	Infantis	32	2015	Ecuador	traces-0uQrbcy
SAL_ZA7897AA	O.ZC166	Salmonella enterica	Environment - Poultry house	Infantis	32	2015	Ecuador	traces-0AWBIDg
SAL_ZA7898AA	O.ZC167	Salmonella enterica	Environment - Poultry house	Infantis	32	2015	Ecuador	traces-0mTPwdM
SAL_ZA7899AA	O.ZC164	Salmonella enterica	Environment - Poultry house	Infantis	32	2015	Ecuador	traces-0GNJErD
SAL_ZA7900AA	O.ZC169	Salmonella enterica	Environment - Poultry house	Infantis	32	2015	Ecuador	traces-0GKIedf
SAL_ZA7901AA	O.GG193	Salmonella enterica	Environment - Chicken transport paper	Infantis	32	2015	Ecuador	traces-0khPhIP
SAL_ZA7902AA	O.ZS216	Salmonella enterica	Environment - Poultry house	Infantis	32	2015	Ecuador	traces-0ChkTzR
SAL_ZA7903AA	O.ZS214	Salmonella enterica	Environment - Poultry house	Infantis	32	2015	Ecuador	traces-0OCfoQk
SAL_ZA7904AA	O.ZS217	Salmonella enterica	Environment - Poultry house	Infantis	32	2015	Ecuador	traces-0ztTDxG
SAL_ZA7905AA	O.ZS223	Salmonella enterica	Environment - Poultry house	Infantis	32	2015	Ecuador	traces-0ZDCmZH
SAL_ZA7906AA	O.ZS218	Salmonella enterica	Environment - Poultry house	Infantis	32	2015	Ecuador	traces-0zXqNQo
SAL_ZA7907AA	O.ZS224	Salmonella enterica	Environment - Poultry house	Infantis	32	2015	Ecuador	traces-0ySlRMR
SAL_ZA7908AA	O.ZS222	Salmonella enterica	Environment - Poultry house	Infantis	32	2015	Ecuador	traces-0nkFLYz
SAL_ZA7909AA	O.ZS226	Salmonella enterica	Environment - Poultry house	Infantis	32	2015	Ecuador	traces-0xNcORX
SAL_ZA7910AA	O.ZS225	Salmonella enterica	Environment - Poultry house	Infantis	32	2015	Ecuador	traces-0CkGVKq
SAL_ZA7933AA	1CT0.019	Salmonella enterica	Animal Source - Chicken caeca content	Enteritidis	11	2013	Ecuador	traces-0PaYTlu
SAL_ZA7934AA	1CT0.028	Salmonella enterica	Animal Source - Chicken caeca content	Enteritidis	11	2013	Ecuador	traces-0jUnXlL
SAL_ZA8401AA	O-ZG247	Salmonella enterica	Environment - Poultry house	Amsterdam	2090	2015	Ecuador	SRR10267843
SAL_ZA8402AA	HS-260	Salmonella enterica	Food Products - Chicken Feed	Amsterdam	2090	2016	Ecuador	SRR10267819
SAL_ZA8403AA	Z-171	Salmonella enterica	Environment - Poultry house	Infantis	32	2015	Ecuador	SRR10267818
SAL_ZA8404AA	O-PCD234	Salmonella enterica	Animal Source - Chicken skin after chiller	Infantis	32	2015	Ecuador	SRR10267631
